# Supplementary material for: SBN60, strontium-barium niobate at 100 K
Source: Acta Crystallogr Sect E Struct Rep Online. 2013 Sep 28;69(Pt 10):i69–70. doi: 10.1107/S1600536813025142 (PMC3790337; doi:10.1107/S1600536813025142)
Supplement: Supplementary file 1 [file e-69-00i69-sup1.cif]

##############################################################################
#                                                                            #
# This CIF contains the data in a paper accepted for publication in          #
# Acta Crystallographica Section E. It conforms to the requirements of       #
# Notes for Authors for Acta Crystallographica Section E, and has been       #
# peer reviewed under the auspices of the IUCr Commission on Journals.       #
#                                                                            #
# Full details of the Crystallographic Information File format               #
# are given in the paper "The Crystallographic Information File (CIF):       #
# a New Standard Archive File for Crystallography" by S. R. Hall, F. H.      #
# Allen and I. D. Brown [Acta Cryst. (1991), A47, 655-685].                  #
#                                                                            #
# The current version of the core CIF dictionary is obtainable from          #
# ftp://ftp.iucr.org/pub/cif_core.dic.                                       #
#                                                                            #
# Software is freely available for graphical display of the structure(s)     #
# in this CIF. For information consult the CIF software page                 #
# http://www.iucr.org/resources/cif/software.                                #
#                                                                            #
# This file may be used for bona fide research purposes within the           #
# scientific community so long as proper attribution is given to the journal # 
# article from which it was obtained.                                        #
#                                                                            #
##############################################################################
data_I
_database_code_depnum_ccdc_archive 'CCDC 960269'
_audit_creation_method
;
  Olex2 1.2
  (compiled Apr 23 2013 17:59:47, GUI svn.r4466)
;
_chemical_name_systematic
;
Strontium barium niobium oxide
;
_chemical_name_common     SBN60
_chemical_formula_moiety     'Sr0.6 Ba0.4 Nb2 O6'
_chemical_formula_sum     'Ba0.40 Nb2 O6 Sr0.60'
_chemical_formula_iupac     'Sr0.6 Ba0.4 Nb2 O6'
_chemical_formula_weight     389.33
_chemical_melting_point     ?
_space_group_crystal_system     tetragonal
_space_group_name_H-M_alt     'P 4 b m'
_space_group_name_Hall     'P 4 -2ab'
loop_
    _space_group_symop_id
    _space_group_symop_operation_xyz
    1 'x, y, z'
    2 '-y, x, z'
    3 '-x, -y, z'
    4 'y, -x, z'
    5 '-x+1/2, y+1/2, z'
    6 'x+1/2, -y+1/2, z'
    7 '-y+1/2, -x+1/2, z'
    8 'y+1/2, x+1/2, z'
_cell_length_a     12.43478(12)
_cell_length_b     12.43478(12)
_cell_length_c     3.93697(6)
_cell_angle_alpha     90.00
_cell_angle_beta     90.00
_cell_angle_gamma     90.00
_cell_volume     608.749(12)
_cell_formula_units_Z     5
_cell_measurement_reflns_used     16657
_cell_measurement_theta_min     3.2700
_cell_measurement_theta_max     42.1861
_cell_measurement_temperature     100.0(10)
_exptl_crystal_description     sphere
_exptl_crystal_colour     colourless
_exptl_crystal_size_max     0.12
_exptl_crystal_size_mid     0.12
_exptl_crystal_size_min     0.12
_exptl_crystal_size_rad     0.06
_exptl_crystal_density_diffrn     5.310
_exptl_crystal_density_meas     ?
_exptl_crystal_density_method     'not measured'
_exptl_crystal_F_000     876
_exptl_absorpt_coefficient_mu     14.320
_exptl_absorpt_correction_type     sphere
_exptl_absorpt_process_details
;
(CrysAlisPro; Agilent, 2012)
;
_exptl_absorpt_correction_T_min     0.2783
_exptl_absorpt_correction_T_max     0.2783
_exptl_special_details
;
Empirical absorption correction using spherical harmonics,
implemented in SCALE3 ABSPACK scaling algorithm.
;
_diffrn_ambient_temperature     100.0(10)
_diffrn_radiation_type     MoK\a
_diffrn_radiation_wavelength     0.71073
_diffrn_radiation_monochromator     graphite
_diffrn_measurement_device_type     'Agilent Xcalibur Opal'
_diffrn_measurement_method     '\w scans'
_diffrn_detector_area_resol_mean     8.4441
_diffrn_reflns_number     31766
_diffrn_reflns_av_R_equivalents     0.0297
_diffrn_reflns_theta_min     3.28
_diffrn_reflns_theta_max     42.29
_diffrn_reflns_theta_full     27.50
_diffrn_measured_fraction_theta_max     0.998
_diffrn_measured_fraction_theta_full     0.998
_diffrn_reflns_limit_h_min     -23
_diffrn_reflns_limit_h_max     23
_diffrn_reflns_limit_k_min     -23
_diffrn_reflns_limit_k_max     23
_diffrn_reflns_limit_l_min     -7
_diffrn_reflns_limit_l_max     7
_refine_special_details
;
Refinement of <i>F</i>^2^ against ALL reflections. The weighted <i>R</i>-factor
<i>wR</i> and goodness of fit <i>S</i> are based on <i>F</i>^2^, conventional
<i>R</i>-factors <i>R</i> are based on <i>F</i>, with <i>F</i> set to zero for
negative <i>F</i>^2^. The threshold expression of <i>F</i>^2^ >
\s(<i>F</i>^2^) is used only for calculating <i>R</i>-factors(gt) <i>etc</i>.
and is not relevant to the choice of reflections for refinement.
<i>R</i>-factors based on <i>F</i>^2^ are statistically about twice as large
as those based on <i>F</i>, and <i>R</i>- factors based on ALL data will be
even larger.
;
_reflns_number_total     2265
_reflns_number_gt     2204
_reflns_threshold_expression     >2sigma(I)
_refine_ls_structure_factor_coef     Fsqd
_refine_ls_matrix_type     full
_refine_ls_R_factor_all     0.0286
_refine_ls_R_factor_gt     0.0274
_refine_ls_wR_factor_gt     0.0734
_refine_ls_wR_factor_ref     0.0741
_refine_ls_goodness_of_fit_ref     1.161
_refine_ls_restrained_S_all     1.158
_refine_ls_number_reflns     2265
_refine_ls_number_parameters     82
_refine_ls_number_restraints     15
_refine_ls_hydrogen_treatment     .
_refine_ls_weighting_scheme     calc
_refine_ls_weighting_details
         'calc w=1/[\s^2^(Fo^2^)+(0.0417P)^2^+1.9722P] where P=(Fo^2^+2Fc^2^)/3'
_atom_sites_solution_hydrogens     .
_atom_sites_solution_primary     direct
_atom_sites_solution_secondary     difmap
_refine_ls_shift/su_max     0.001
_refine_ls_shift/su_mean     0.000
_refine_diff_density_max     2.149
_refine_diff_density_min     -1.962
_refine_ls_extinction_method     SHELXL
_refine_ls_extinction_coef     0.0340(11)
_refine_ls_extinction_expression
                                  'Fc^*^=kFc[1+0.001xFc^2^\l^3^/sin(2\q)]^-1/4^'
_refine_ls_abs_structure_details
;
Flack parameter determined using 942 quotients [(I+)-(I-)]/[(I+)+(I-)] (Parsons
& Flack, 2004)
;
_refine_ls_abs_structure_Flack     0.07(7)
loop_
    _atom_type_symbol
    _atom_type_description
    _atom_type_scat_dispersion_real
    _atom_type_scat_dispersion_imag
    _atom_type_scat_source
    'O' 'O' 0.0106 0.0060
                         'International Tables Vol C Tables 4.2.6.8 and 6.1.1.4'
    'Sr' 'Sr' -1.5307 3.2498
                         'International Tables Vol C Tables 4.2.6.8 and 6.1.1.4'
    'Nb' 'Nb' -2.0727 0.6215
                         'International Tables Vol C Tables 4.2.6.8 and 6.1.1.4'
    'Ba' 'Ba' -0.3244 2.2819
                         'International Tables Vol C Tables 4.2.6.8 and 6.1.1.4'
_computing_data_collection
;
<i>CrysAlis PRO</i> (Agilent, 2012)
;
_computing_cell_refinement
;
<i>CrysAlis PRO</i> (Agilent, 2012)
;
_computing_data_reduction
;
<i>CrysAlis PRO</i> (Agilent, 2012)
;
_computing_structure_solution     'SHELXS97 (Sheldrick, 2008)'
_computing_structure_refinement     'SHELXL97 (Sheldrick, 2008)'
_computing_molecular_graphics
;
DIAMOND (Brandenburg & Putz, 1999)
;
_computing_publication_material
;
OLEX2 (Dolomanov <i>et al.</i>, 2009)
;
loop_
    _atom_site_type_symbol
    _atom_site_label
    _atom_site_fract_x
    _atom_site_fract_y
    _atom_site_fract_z
    _atom_site_U_iso_or_equiv
    _atom_site_adp_type
    _atom_site_calc_flag
    _atom_site_refinement_flags
    _atom_site_occupancy
    _atom_site_symmetry_multiplicity
    _atom_site_disorder_assembly
    _atom_site_disorder_group
    Ba Ba1 0.82718(6) 0.32718(6) 0.5075(5) 0.01003(15) Uani d SP 0.36 2 . 1
    Ba Ba1B 0.8140(6) 0.3543(3) 0.507(2) 0.0104(7) Uani d P 0.07 1 . 3
    Nb Nb1 0.574560(15) 0.288626(15) 0.00050(15) 0.00455(6) Uani d . 1 1 . .
    Nb Nb2 1.0000 0.5000 0.98772(12) 0.00311(7) Uani d SD 1 4 . .
    Sr Sr1 0.82718(6) 0.32718(6) 0.5075(5) 0.01003(15) Uani d SP 0.38 2 . 2
    Sr Sr2 0.5000 0.5000 0.5120(2) 0.00246(9) Uani d SP 0.74 4 . .
    O O1 0.7187(2) 0.2187(2) 0.0349(15) 0.0144(8) Uani d S 1 2 . .
    O O2A 0.6341(5) 0.4334(4) -0.0139(19) 0.0081(6) Uani d P 0.48 1 . 1
    O O2B 0.6437(5) 0.4286(4) 0.0985(14) 0.0081(6) Uani d P 0.52 1 . 2
    O O3A 0.4966(5) 0.1552(4) 0.1035(15) 0.0085(6) Uani d P 0.48 1 . 1
    O O3B 0.4907(3) 0.1577(3) -0.0208(16) 0.0085(6) Uani d P 0.52 1 . 2
    O O4A 0.5510(5) 0.2845(4) -0.4624(11) 0.0121(6) Uani d P 0.48 1 . 1
    O O4B 0.5974(4) 0.3066(4) -0.4656(12) 0.0121(6) Uani d P 0.52 1 . 2
    O O5A 1.0000 0.5000 0.5179(3) 0.027(3) Uani d SPDU 0.36 4 . 1
    O O5B 0.9789(8) 0.4789(8) 0.5274(7) 0.027(3) Uani d SPDU 0.32 2 . 2
loop_
    _atom_site_aniso_label
    _atom_site_aniso_U_11
    _atom_site_aniso_U_22
    _atom_site_aniso_U_33
    _atom_site_aniso_U_12
    _atom_site_aniso_U_13
    _atom_site_aniso_U_23
    Ba1 0.0104(2) 0.0104(2) 0.00932(18) -0.0083(4) 0.0002(3) 0.0002(3)
    Ba1B 0.0170(18) 0.0070(12) 0.0071(9) -0.0079(15) 0.000(2) 0.000(2)
    Nb1 0.00466(8) 0.00369(8) 0.00531(8) -0.00120(5) -0.00007(12) -0.00130(12)
    Nb2 0.00313(9) 0.00313(9) 0.00306(14) -0.00024(9) 0.000 0.000
    Sr1 0.0104(2) 0.0104(2) 0.00932(18) -0.0083(4) 0.0002(3) 0.0002(3)
    Sr2 0.00182(11) 0.00182(11) 0.0037(2) 0.000 0.000 0.000
    O1 0.0067(6) 0.0067(6) 0.030(3) 0.0034(7) 0.0001(11) 0.0001(11)
    O2A 0.0107(11) 0.0029(8) 0.011(2) -0.0036(7) 0.0031(16) -0.0024(14)
    O2B 0.0107(11) 0.0029(8) 0.011(2) -0.0036(7) 0.0031(16) -0.0024(14)
    O3A 0.0079(8) 0.0047(7) 0.0130(17) -0.0039(6) 0.0006(14) -0.0017(15)
    O3B 0.0079(8) 0.0047(7) 0.0130(17) -0.0039(6) 0.0006(14) -0.0017(15)
    O4A 0.0233(16) 0.0104(12) 0.0026(14) -0.0029(10) 0.0000(13) 0.0016(10)
    O4B 0.0233(16) 0.0104(12) 0.0026(14) -0.0029(10) 0.0000(13) 0.0016(10)
    O5A 0.038(5) 0.038(5) 0.005(3) -0.026(6) 0.000 0.000
    O5B 0.038(5) 0.038(5) 0.005(3) -0.026(6) 0.000 0.000
_geom_special_details
;
All e.s.d.'s (except the e.s.d. in the dihedral angle between two l.s. planes)
are estimated using the full covariance matrix. The cell e.s.d.'s are taken
into account individually in the estimation of e.s.d.'s in distances, angles
and torsion angles; correlations between e.s.d.'s in cell parameters are only
used when they are defined by crystal symmetry. An approximate (isotropic)
treatment of cell e.s.d.'s is used for estimating e.s.d.'s involving l.s.
planes.
;
loop_
    _geom_bond_atom_site_label_1
    _geom_bond_atom_site_label_2
    _geom_bond_site_symmetry_2
    _geom_bond_distance
    _geom_bond_publ_flag
    Ba1 Nb2 . 3.5792(15) ?
    Ba1 O1 1_556 2.820(5) ?
    Ba1 O1 . 2.665(5) ?
    Ba1 O2A 8_546 3.326(6) ?
    Ba1 O2A 1_556 3.326(6) ?
    Ba1 O3A 6_556 3.161(6) ?
    Ba1 O3A 2_656 3.161(6) ?
    Ba1 O3A 6 2.649(6) ?
    Ba1 O3A 2_655 2.649(6) ?
    Ba1 O4A 2_656 3.112(6) ?
    Ba1 O4A 6_556 3.112(6) ?
    Ba1 O5A . 3.0395(11) ?
    Ba1B Ba1B 1_554 3.9370 ?
    Ba1B Ba1B 1_556 3.9370 ?
    Ba1B Ba1B 8_545 0.709(11) ?
    Ba1B Nb1 1_556 3.648(8) ?
    Ba1B Nb1 . 3.675(8) ?
    Ba1B Nb1 8_546 3.997(5) ?
    Ba1B Nb1 2_655 3.620(6) ?
    Ba1B Nb1 2_656 3.592(6) ?
    Ba1B Nb2 . 3.495(7) ?
    Ba1B Nb2 1_554 3.579(8) ?
    Ba1B O1 . 2.775(8) ?
    Ba1B O1 1_556 2.927(9) ?
    Nb1 Sr2 1_554 3.3862(6) ?
    Nb1 O1 . 1.9966(12) ?
    Nb1 O2A 4_565 2.002(5) ?
    Nb1 O2A . 1.948(5) ?
    Nb1 O2B 4_565 2.038(5) ?
    Nb1 O2B . 1.979(5) ?
    Nb1 O3A . 1.964(5) ?
    Nb1 O3B . 1.935(4) ?
    Nb1 O4A . 1.846(5) ?
    Nb1 O4A 1_556 2.135(4) ?
    Nb1 O4B . 1.870(5) ?
    Nb1 O4B 1_556 2.133(4) ?
    Nb2 O3A 4_666 1.983(5) ?
    Nb2 O3A 5_656 1.983(5) ?
    Nb2 O3A 6_556 1.983(5) ?
    Nb2 O3A 2_656 1.983(5) ?
    Nb2 O3B 6_556 1.965(4) ?
    Nb2 O3B 2_656 1.965(4) ?
    Nb2 O3B 5_656 1.965(4) ?
    Nb2 O3B 4_666 1.965(4) ?
    Nb2 O5A 1_556 2.0872(10) ?
    Nb2 O5A . 1.8498(10) ?
    Nb2 O5B 3_765 1.8496(10) ?
    Nb2 O5B . 1.8496(10) ?
    Sr2 O2A 1_556 2.636(7) ?
    Sr2 O2A 2_656 2.636(7) ?
    Sr2 O2A 3_666 2.636(7) ?
    Sr2 O2A 4_566 2.636(7) ?
    Sr2 O2B 4_565 2.576(6) ?
    Sr2 O2B 3_665 2.576(6) ?
    Sr2 O2B . 2.576(6) ?
    Sr2 O2B 2_655 2.576(6) ?
    Sr2 O4B 3_666 2.694(5) ?
    Sr2 O4B 1_556 2.694(5) ?
    Sr2 O4B 2_656 2.694(5) ?
    Sr2 O4B 4_566 2.694(5) ?
    O1 Ba1 1_554 2.820(5) ?
    O1 Ba1B 8_544 2.927(9) ?
    O1 Ba1B 1_554 2.927(9) ?
    O1 Ba1B 8_545 2.775(8) ?
    O1 Nb1 8_545 1.9967(12) ?
    O1 Sr1 1_554 2.820(5) ?
    O2A Ba1 1_554 3.326(6) ?
    O2A Nb1 2_655 2.002(5) ?
    O2A Sr2 1_554 2.636(7) ?
    O2B Nb1 2_655 2.038(5) ?
    O2B Sr2 1_554 3.052(5) ?
    O3A Ba1 4_564 3.161(6) ?
    O3A Ba1 4_565 2.649(6) ?
    O3A Nb2 2_644 1.983(5) ?
    O3B Nb2 2_644 1.965(4) ?
    O3B Sr1 4_565 2.915(5) ?
    O3B Sr1 4_564 2.760(6) ?
    O4A Ba1 4_564 3.112(6) ?
    O4A Nb1 1_554 2.135(4) ?
    O4A Sr2 1_554 2.755(5) ?
    O4B Nb1 1_554 2.133(4) ?
    O4B Sr1 1_554 2.870(6) ?
    O4B Sr2 1_554 2.694(5) ?
    O5A Ba1 3_765 3.0395(11) ?
    O5A Nb2 1_554 2.0871(10) ?
    O5B Nb2 1_554 2.157(5) ?
    O5B O5B 3_765 0.74(3) ?
loop_
    _geom_angle_atom_site_label_1
    _geom_angle_atom_site_label_2
    _geom_angle_atom_site_label_3
    _geom_angle_site_symmetry_1
    _geom_angle_site_symmetry_3
    _geom_angle
    _geom_angle_publ_flag
    O1 Ba1 Nb2 1_556 . 100.70(12) ?
    O1 Ba1 Nb2 . . 167.60(13) ?
    O1 Ba1 O1 . 1_556 91.70(11) ?
    O1 Ba1 O2A . 1_556 103.37(12) ?
    O1 Ba1 O2A 1_556 1_556 55.08(11) ?
    O1 Ba1 O2A . 8_546 103.37(12) ?
    O1 Ba1 O2A 1_556 8_546 55.08(11) ?
    O1 Ba1 O3A 1_556 6_556 78.78(15) ?
    O1 Ba1 O3A . 6_556 152.97(11) ?
    O1 Ba1 O3A . 2_656 152.97(11) ?
    O1 Ba1 O3A 1_556 2_656 78.78(15) ?
    O1 Ba1 O4A 1_556 2_656 100.74(10) ?
    O1 Ba1 O4A . 2_656 104.68(10) ?
    O1 Ba1 O4A 1_556 6_556 100.74(10) ?
    O1 Ba1 O4A . 6_556 104.68(10) ?
    O1 Ba1 O5A . . 136.48(14) ?
    O1 Ba1 O5A 1_556 . 131.81(13) ?
    O2A Ba1 Nb2 8_546 . 84.01(10) ?
    O2A Ba1 Nb2 1_556 . 84.01(11) ?
    O2A Ba1 O2A 8_546 1_556 104.6(2) ?
    O3A Ba1 Nb2 6 . 77.88(13) ?
    O3A Ba1 Nb2 6_556 . 33.50(10) ?
    O3A Ba1 Nb2 2_655 . 77.88(13) ?
    O3A Ba1 Nb2 2_656 . 33.50(10) ?
    O3A Ba1 O1 2_655 1_556 149.58(12) ?
    O3A Ba1 O1 6 1_556 149.58(11) ?
    O3A Ba1 O1 2_655 . 91.44(17) ?
    O3A Ba1 O1 6 . 91.44(17) ?
    O3A Ba1 O2A 6 1_556 151.82(14) ?
    O3A Ba1 O2A 2_655 1_556 94.82(16) ?
    O3A Ba1 O2A 6 8_546 94.82(16) ?
    O3A Ba1 O2A 2_655 8_546 151.82(15) ?
    O3A Ba1 O2A 2_656 1_556 50.56(14) ?
    O3A Ba1 O2A 6_556 1_556 91.89(17) ?
    O3A Ba1 O2A 6_556 8_546 50.56(14) ?
    O3A Ba1 O2A 2_656 8_546 91.89(17) ?
    O3A Ba1 O3A 6 2_655 60.5(2) ?
    O3A Ba1 O3A 6 2_656 109.6(2) ?
    O3A Ba1 O3A 2_655 6_556 109.6(2) ?
    O3A Ba1 O3A 6 6_556 84.84(16) ?
    O3A Ba1 O3A 2_655 2_656 84.84(16) ?
    O3A Ba1 O3A 6_556 2_656 49.95(19) ?
    O3A Ba1 O4A 2_655 6_556 107.68(15) ?
    O3A Ba1 O4A 2_655 2_656 49.36(15) ?
    O3A Ba1 O4A 6 2_656 107.68(15) ?
    O3A Ba1 O4A 6 6_556 49.36(15) ?
    O3A Ba1 O5A 6 . 52.21(13) ?
    O3A Ba1 O5A 2_655 . 52.21(13) ?
    O4A Ba1 Nb2 6_556 . 73.20(10) ?
    O4A Ba1 Nb2 2_656 . 73.20(10) ?
    O4A Ba1 O2A 2_656 1_556 45.66(14) ?
    O4A Ba1 O2A 2_656 8_546 143.25(16) ?
    O4A Ba1 O2A 6_556 8_546 45.66(14) ?
    O4A Ba1 O2A 6_556 1_556 143.25(16) ?
    O4A Ba1 O3A 6_556 2_656 101.95(14) ?
    O4A Ba1 O3A 2_656 6_556 101.95(14) ?
    O4A Ba1 O3A 6_556 6_556 53.62(13) ?
    O4A Ba1 O3A 2_656 2_656 53.62(13) ?
    O4A Ba1 O4A 6_556 2_656 142.8(2) ?
    O5A Ba1 Nb2 . . 31.12(2) ?
    O5A Ba1 O2A . 8_546 102.82(9) ?
    O5A Ba1 O2A . 1_556 102.82(9) ?
    O5A Ba1 O3A . 6_556 57.98(11) ?
    O5A Ba1 O3A . 2_656 57.98(11) ?
    O5A Ba1 O4A . 6_556 71.50(10) ?
    O5A Ba1 O4A . 2_656 71.50(10) ?
    Ba1B Ba1B Ba1B 8_545 1_556 90.0010(10)
                                         ?
    Ba1B Ba1B Ba1B 8_545 1_554 90.0 ?
    Ba1B Ba1B Ba1B 1_556 1_554 179.999(3) ?
    Ba1B Ba1B Nb1 8_545 . 114.56(7) ?
    Ba1B Ba1B Nb1 8_545 2_656 142.21(13) ?
    Ba1B Ba1B Nb1 8_545 8_546 55.97(11) ?
    Ba1B Ba1B Nb1 8_545 2_655 141.65(13) ?
    Ba1B Ba1B Nb1 8_545 1_556 114.75(7) ?
    Ba1B Ba1B Nb1 1_554 8_546 119.09(12) ?
    Ba1B Ba1B Nb1 1_556 8_546 60.91(12) ?
    Ba1B Ba1B Nb2 8_545 . 84.18(9) ?
    Ba1B Ba1B Nb2 8_545 1_554 84.32(8) ?
    Ba1B Ba1B O1 8_545 1_556 83.04(12) ?
    Ba1B Ba1B O1 8_545 . 82.66(13) ?
    Nb1 Ba1B Ba1B 1_556 1_556 57.81(13) ?
    Nb1 Ba1B Ba1B 2_656 1_556 57.25(13) ?
    Nb1 Ba1B Ba1B 2_655 1_556 123.42(13) ?
    Nb1 Ba1B Ba1B . 1_556 122.85(14) ?
    Nb1 Ba1B Ba1B 2_656 1_554 122.75(13) ?
    Nb1 Ba1B Ba1B 1_556 1_554 122.19(13) ?
    Nb1 Ba1B Ba1B . 1_554 57.15(14) ?
    Nb1 Ba1B Ba1B 2_655 1_554 56.58(13) ?
    Nb1 Ba1B Nb1 2_655 8_546 154.0(2) ?
    Nb1 Ba1B Nb1 2_655 1_556 100.09(17) ?
    Nb1 Ba1B Nb1 2_656 . 100.09(17) ?
    Nb1 Ba1B Nb1 . 8_546 90.37(11) ?
    Nb1 Ba1B Nb1 1_556 8_546 58.79(10) ?
    Nb1 Ba1B Nb1 1_556 . 65.04(12) ?
    Nb1 Ba1B Nb1 2_656 2_655 66.17(7) ?
    Nb1 Ba1B Nb1 2_655 . 65.41(13) ?
    Nb1 Ba1B Nb1 2_656 8_546 111.9(2) ?
    Nb1 Ba1B Nb1 2_656 1_556 65.96(14) ?
    Nb2 Ba1B Ba1B . 1_556 57.21(14) ?
    Nb2 Ba1B Ba1B 1_554 1_554 55.18(13) ?
    Nb2 Ba1B Ba1B . 1_554 122.79(14) ?
    Nb2 Ba1B Ba1B 1_554 1_556 124.83(13) ?
    Nb2 Ba1B Nb1 . 2_655 98.01(8) ?
    Nb2 Ba1B Nb1 1_554 2_655 61.99(11) ?
    Nb2 Ba1B Nb1 . 1_556 111.6(2) ?
    Nb2 Ba1B Nb1 1_554 2_656 98.78(8) ?
    Nb2 Ba1B Nb1 1_554 8_546 140.28(19) ?
    Nb2 Ba1B Nb1 . 8_546 103.9(2) ?
    Nb2 Ba1B Nb1 . 2_656 63.06(11) ?
    Nb2 Ba1B Nb1 1_554 1_556 160.91(15) ?
    Nb2 Ba1B Nb1 1_554 . 109.0(2) ?
    Nb2 Ba1B Nb1 . . 160.94(14) ?
    Nb2 Ba1B Nb2 . 1_554 67.62(11) ?
    O1 Ba1B Ba1B 1_556 1_556 44.76(17) ?
    O1 Ba1B Ba1B . 1_556 132.0(2) ?
    O1 Ba1B Ba1B 1_556 1_554 135.24(17) ?
    O1 Ba1B Ba1B . 1_554 48.0(2) ?
    O1 Ba1B Nb1 1_556 2_656 84.9(2) ?
    O1 Ba1B Nb1 . 8_546 76.29(12) ?
    O1 Ba1B Nb1 1_556 8_546 28.53(5) ?
    O1 Ba1B Nb1 . 2_656 132.4(2) ?
    O1 Ba1B Nb1 1_556 2_655 133.2(2) ?
    O1 Ba1B Nb1 1_556 1_556 33.11(9) ?
    O1 Ba1B Nb1 1_556 . 85.94(18) ?
    O1 Ba1B Nb1 . 1_556 82.66(19) ?
    O1 Ba1B Nb1 . . 32.41(9) ?
    O1 Ba1B Nb1 . 2_655 86.6(2) ?
    O1 Ba1B Nb2 . . 163.8(3) ?
    O1 Ba1B Nb2 1_556 . 100.5(3) ?
    O1 Ba1B Nb2 . 1_554 101.6(3) ?
    O1 Ba1B Nb2 1_556 1_554 163.5(3) ?
    O1 Ba1B O1 . 1_556 87.28(17) ?
    O1 Nb1 Sr2 . 1_554 128.49(14) ?
    O1 Nb1 O2A . 4_565 176.4(2) ?
    O1 Nb1 O2B . 4_565 165.2(2) ?
    O1 Nb1 O4A . 1_556 92.6(2) ?
    O1 Nb1 O4B . 1_556 81.9(2) ?
    O2A Nb1 Sr2 . 1_554 50.9(2) ?
    O2A Nb1 Sr2 4_565 1_554 51.0(2) ?
    O2A Nb1 O1 . . 93.65(19) ?
    O2A Nb1 O2A . 4_565 83.6(3) ?
    O2A Nb1 O2B . . 13.5(2) ?
    O2A Nb1 O2B . 4_565 87.83(17) ?
    O2A Nb1 O2B 4_565 4_565 13.1(2) ?
    O2A Nb1 O3A . . 167.1(3) ?
    O2A Nb1 O4A 4_565 1_556 85.4(3) ?
    O2A Nb1 O4A . 1_556 95.9(3) ?
    O2A Nb1 O4B . 1_556 83.2(3) ?
    O2A Nb1 O4B 4_565 1_556 95.4(3) ?
    O2B Nb1 Sr2 4_565 1_554 62.81(15) ?
    O2B Nb1 Sr2 . 1_554 63.07(16) ?
    O2B Nb1 O1 . . 88.8(2) ?
    O2B Nb1 O2A . 4_565 87.94(17) ?
    O2B Nb1 O2B . 4_565 89.3(4) ?
    O2B Nb1 O4A . 1_556 83.6(2) ?
    O2B Nb1 O4A 4_565 1_556 72.6(2) ?
    O2B Nb1 O4B 4_565 1_556 83.6(2) ?
    O2B Nb1 O4B . 1_556 70.0(2) ?
    O3A Nb1 Sr2 . 1_554 129.63(17) ?
    O3A Nb1 O1 . . 93.5(2) ?
    O3A Nb1 O2A . 4_565 88.8(2) ?
    O3A Nb1 O2B . 4_565 82.5(2) ?
    O3A Nb1 O2B . . 156.5(2) ?
    O3A Nb1 O4A . 1_556 73.0(2) ?
    O3A Nb1 O4B . 1_556 87.2(2) ?
    O3B Nb1 Sr2 . 1_554 118.74(17) ?
    O3B Nb1 O1 . . 96.90(17) ?
    O3B Nb1 O2A . 4_565 86.0(2) ?
    O3B Nb1 O2A . . 168.9(2) ?
    O3B Nb1 O2B . 4_565 82.9(2) ?
    O3B Nb1 O2B . . 169.2(2) ?
    O3B Nb1 O3A . . 14.6(2) ?
    O3B Nb1 O4A . 1_556 87.1(2) ?
    O3B Nb1 O4B . 1_556 101.7(2) ?
    O4A Nb1 Sr2 1_556 1_554 122.92(14) ?
    O4A Nb1 Sr2 . 1_554 54.38(16) ?
    O4A Nb1 O1 . . 101.4(3) ?
    O4A Nb1 O2A . . 93.3(3) ?
    O4A Nb1 O2A . 4_565 81.2(3) ?
    O4A Nb1 O2B . . 106.6(2) ?
    O4A Nb1 O2B . 4_565 93.3(2) ?
    O4A Nb1 O3A . . 95.9(2) ?
    O4A Nb1 O3B . . 81.3(2) ?
    O4A Nb1 O4A . 1_556 162.7(4) ?
    O4A Nb1 O4B . . 19.8(2) ?
    O4A Nb1 O4B . 1_556 175.3(2) ?
    O4B Nb1 Sr2 . 1_554 52.52(15) ?
    O4B Nb1 Sr2 1_556 1_554 120.98(13) ?
    O4B Nb1 O1 . . 89.0(2) ?
    O4B Nb1 O2A . . 78.6(3) ?
    O4B Nb1 O2A . 4_565 92.7(3) ?
    O4B Nb1 O2B . 4_565 105.8(2) ?
    O4B Nb1 O2B . . 91.1(2) ?
    O4B Nb1 O3A . . 112.3(2) ?
    O4B Nb1 O3B . . 98.1(2) ?
    O4B Nb1 O4A 1_556 1_556 17.2(2) ?
    O4B Nb1 O4A . 1_556 174.4(2) ?
    O4B Nb1 O4B . 1_556 159.1(3) ?
    O3A Nb2 O3A 5_656 2_656 89.4(3) ?
    O3A Nb2 O3A 6_556 2_656 84.6(3) ?
    O3A Nb2 O3A 4_666 2_656 153.4(3) ?
    O3A Nb2 O3A 5_656 4_666 84.6(3) ?
    O3A Nb2 O3A 5_656 6_556 153.4(3) ?
    O3A Nb2 O3A 4_666 6_556 89.4(3) ?
    O3A Nb2 O5A 4_666 1_556 76.71(17) ?
    O3A Nb2 O5A 6_556 1_556 76.71(17) ?
    O3A Nb2 O5A 2_656 1_556 76.71(17) ?
    O3A Nb2 O5A 5_656 1_556 76.71(17) ?
    O3B Nb2 O3A 5_656 4_666 85.71(16) ?
    O3B Nb2 O3A 4_666 4_666 14.4(2) ?
    O3B Nb2 O3A 2_656 4_666 167.5(3) ?
    O3B Nb2 O3A 6_556 4_666 94.74(16) ?
    O3B Nb2 O3A 4_666 5_656 85.71(16) ?
    O3B Nb2 O3A 2_656 5_656 94.74(16) ?
    O3B Nb2 O3A 6_556 5_656 167.5(3) ?
    O3B Nb2 O3A 5_656 5_656 14.4(2) ?
    O3B Nb2 O3A 6_556 2_656 85.71(16) ?
    O3B Nb2 O3A 5_656 2_656 94.74(16) ?
    O3B Nb2 O3A 4_666 2_656 167.5(3) ?
    O3B Nb2 O3A 2_656 2_656 14.4(2) ?
    O3B Nb2 O3A 6_556 6_556 14.4(2) ?
    O3B Nb2 O3A 5_656 6_556 167.5(3) ?
    O3B Nb2 O3A 4_666 6_556 94.74(16) ?
    O3B Nb2 O3A 2_656 6_556 85.71(16) ?
    O3B Nb2 O3B 4_666 2_656 178.0(4) ?
    O3B Nb2 O3B 5_656 2_656 96.7(2) ?
    O3B Nb2 O3B 6_556 2_656 83.2(3) ?
    O3B Nb2 O3B 6_556 4_666 96.7(2) ?
    O3B Nb2 O3B 5_656 4_666 83.2(3) ?
    O3B Nb2 O3B 6_556 5_656 178.0(4) ?
    O3B Nb2 O5A 4_666 1_556 90.98(18) ?
    O3B Nb2 O5A 6_556 1_556 90.98(18) ?
    O3B Nb2 O5A 2_656 1_556 90.98(18) ?
    O3B Nb2 O5A 5_656 1_556 90.98(18) ?
    O5A Nb2 O3A . 5_656 103.29(17) ?
    O5A Nb2 O3A . 4_666 103.29(17) ?
    O5A Nb2 O3A . 6_556 103.29(17) ?
    O5A Nb2 O3A . 2_656 103.29(17) ?
    O5A Nb2 O3B . 5_656 89.02(18) ?
    O5A Nb2 O3B . 4_666 89.02(18) ?
    O5A Nb2 O3B . 2_656 89.02(18) ?
    O5A Nb2 O3B . 6_556 89.02(18) ?
    O5A Nb2 O5A . 1_556 180.0000(10)
                                   ?
    O5B Nb2 O3A . 4_666 111.5(4) ?
    O5B Nb2 O3A 3_765 4_666 94.8(4) ?
    O5B Nb2 O3A . 5_656 111.5(4) ?
    O5B Nb2 O3A 3_765 5_656 94.8(4) ?
    O5B Nb2 O3A 3_765 6_556 111.5(4) ?
    O5B Nb2 O3A 3_765 2_656 111.5(4) ?
    O5B Nb2 O3A . 2_656 94.8(4) ?
    O5B Nb2 O3A . 6_556 94.8(4) ?
    O5B Nb2 O3B 3_765 6_556 97.6(4) ?
    O5B Nb2 O3B . 6_556 80.4(4) ?
    O5B Nb2 O3B 3_765 4_666 80.4(4) ?
    O5B Nb2 O3B . 4_666 97.6(4) ?
    O5B Nb2 O3B 3_765 2_656 97.6(4) ?
    O5B Nb2 O3B . 2_656 80.4(4) ?
    O5B Nb2 O3B 3_765 5_656 80.4(4) ?
    O5B Nb2 O3B . 5_656 97.6(4) ?
    O5B Nb2 O5A 3_765 . 11.6(4) ?
    O5B Nb2 O5A . . 11.6(4) ?
    O5B Nb2 O5A . 1_556 168.4(4) ?
    O5B Nb2 O5A 3_765 1_556 168.4(4) ?
    O5B Nb2 O5B 3_765 . 23.1(9) ?
    O2A Sr2 O2A 1_556 4_566 59.91(16) ?
    O2A Sr2 O2A 3_666 4_566 59.91(16) ?
    O2A Sr2 O2A 2_656 1_556 59.91(16) ?
    O2A Sr2 O2A 2_656 4_566 89.8(3) ?
    O2A Sr2 O2A 1_556 3_666 89.8(3) ?
    O2A Sr2 O2A 2_656 3_666 59.91(16) ?
    O2A Sr2 O4B 2_656 1_556 113.59(15) ?
    O2A Sr2 O4B 2_656 2_656 54.00(15) ?
    O2A Sr2 O4B 1_556 1_556 54.00(15) ?
    O2A Sr2 O4B 3_666 1_556 122.79(15) ?
    O2A Sr2 O4B 4_566 1_556 63.48(16) ?
    O2A Sr2 O4B 4_566 4_566 54.00(15) ?
    O2A Sr2 O4B 4_566 3_666 113.59(15) ?
    O2A Sr2 O4B 3_666 3_666 54.00(15) ?
    O2A Sr2 O4B 1_556 3_666 122.79(15) ?
    O2A Sr2 O4B 2_656 3_666 63.48(16) ?
    O2A Sr2 O4B 3_666 4_566 63.48(16) ?
    O2A Sr2 O4B 1_556 2_656 63.48(16) ?
    O2A Sr2 O4B 3_666 2_656 113.59(15) ?
    O2A Sr2 O4B 4_566 2_656 122.79(16) ?
    O2A Sr2 O4B 2_656 4_566 122.79(16) ?
    O2A Sr2 O4B 1_556 4_566 113.59(15) ?
    O2B Sr2 O2A . 4_566 116.58(18) ?
    O2B Sr2 O2A 2_655 4_566 174.1(2) ?
    O2B Sr2 O2A 4_565 1_556 116.61(17) ?
    O2B Sr2 O2A 3_665 1_556 174.1(2) ?
    O2B Sr2 O2A 2_655 1_556 116.58(18) ?
    O2B Sr2 O2A . 2_656 116.61(17) ?
    O2B Sr2 O2A 4_565 2_656 174.1(2) ?
    O2B Sr2 O2A 3_665 2_656 116.58(18) ?
    O2B Sr2 O2A 2_655 2_656 84.29(16) ?
    O2B Sr2 O2A . 3_666 174.1(2) ?
    O2B Sr2 O2A 4_565 4_566 84.29(16) ?
    O2B Sr2 O2A 3_665 4_566 116.61(17) ?
    O2B Sr2 O2A 2_655 3_666 116.61(17) ?
    O2B Sr2 O2A . 1_556 84.29(16) ?
    O2B Sr2 O2A 4_565 3_666 116.58(18) ?
    O2B Sr2 O2A 3_665 3_666 84.29(16) ?
    O2B Sr2 O2B 3_665 . 101.6(2) ?
    O2B Sr2 O2B 4_565 . 66.44(13) ?
    O2B Sr2 O2B 3_665 2_655 66.44(13) ?
    O2B Sr2 O2B 4_565 2_655 101.6(2) ?
    O2B Sr2 O2B 4_565 3_665 66.44(13) ?
    O2B Sr2 O2B 2_655 . 66.44(13) ?
    O2B Sr2 O4B 4_565 1_556 63.67(15) ?
    O2B Sr2 O4B 3_665 1_556 129.83(15) ?
    O2B Sr2 O4B 2_655 1_556 119.00(16) ?
    O2B Sr2 O4B . 1_556 53.19(16) ?
    O2B Sr2 O4B . 3_666 129.83(15) ?
    O2B Sr2 O4B 4_565 4_566 53.19(16) ?
    O2B Sr2 O4B 3_665 4_566 63.67(15) ?
    O2B Sr2 O4B 2_655 4_566 129.83(15) ?
    O2B Sr2 O4B . 2_656 63.67(15) ?
    O2B Sr2 O4B 4_565 2_656 129.83(15) ?
    O2B Sr2 O4B 3_665 2_656 119.00(16) ?
    O2B Sr2 O4B 2_655 2_656 53.19(16) ?
    O2B Sr2 O4B 4_565 3_666 119.00(16) ?
    O2B Sr2 O4B 3_665 3_666 53.19(16) ?
    O2B Sr2 O4B 2_655 3_666 63.67(15) ?
    O2B Sr2 O4B . 4_566 119.00(16) ?
    O4B Sr2 O4B 3_666 1_556 176.3(2) ?
    O4B Sr2 O4B 4_566 1_556 89.939(7) ?
    O4B Sr2 O4B 2_656 1_556 89.939(8) ?
    O4B Sr2 O4B 4_566 3_666 89.939(7) ?
    O4B Sr2 O4B 2_656 3_666 89.939(7) ?
    O4B Sr2 O4B 2_656 4_566 176.3(2) ?
    Ba1 O1 Ba1 . 1_554 91.70(11) ?
    Ba1 O1 Ba1B . 8_544 89.96(19) ?
    Ba1 O1 Ba1B . 1_554 89.96(19) ?
    Ba1 O1 Sr1 . 1_554 91.70(11) ?
    Ba1B O1 Ba1 8_545 1_554 89.9(2) ?
    Ba1B O1 Ba1 . 1_554 89.9(2) ?
    Ba1B O1 Ba1B . 8_544 89.1(2) ?
    Ba1B O1 Ba1B 8_545 8_544 87.28(17) ?
    Ba1B O1 Ba1B . 1_554 87.28(17) ?
    Ba1B O1 Ba1B 8_545 1_554 89.1(2) ?
    Ba1B O1 Sr1 8_545 1_554 89.9(2) ?
    Ba1B O1 Sr1 . 1_554 89.9(2) ?
    Nb1 O1 Ba1 8_545 . 106.33(15) ?
    Nb1 O1 Ba1 . 1_554 99.86(16) ?
    Nb1 O1 Ba1 8_545 1_554 99.86(16) ?
    Nb1 O1 Ba1 . . 106.33(15) ?
    Nb1 O1 Ba1B 8_545 1_554 107.0(2) ?
    Nb1 O1 Ba1B . 1_554 93.69(19) ?
    Nb1 O1 Ba1B . . 99.43(19) ?
    Nb1 O1 Ba1B 8_545 . 113.88(19) ?
    Nb1 O1 Ba1B 8_545 8_545 99.43(19) ?
    Nb1 O1 Ba1B . 8_545 113.88(19) ?
    Nb1 O1 Ba1B 8_545 8_544 93.69(19) ?
    Nb1 O1 Ba1B . 8_544 107.0(2) ?
    Nb1 O1 Nb1 . 8_545 141.0(2) ?
    Nb1 O1 Sr1 . 1_554 99.86(16) ?
    Nb1 O1 Sr1 8_545 1_554 99.86(16) ?
    Nb1 O2A Ba1 2_655 1_554 91.01(19) ?
    Nb1 O2A Ba1 . 1_554 85.61(18) ?
    Nb1 O2A Nb1 . 2_655 172.8(4) ?
    Nb1 O2A Sr2 2_655 . 90.3(2) ?
    Nb1 O2A Sr2 . 1_554 94.1(2) ?
    Nb1 O2A Sr2 2_655 1_554 92.8(2) ?
    Nb1 O2A Sr2 . . 91.5(2) ?
    Sr2 O2A Ba1 . 1_554 166.3(3) ?
    Sr2 O2A Ba1 1_554 1_554 100.4(2) ?
    Sr2 O2A Sr2 1_554 . 93.13(17) ?
    Nb1 O2B Nb1 . 2_655 157.8(3) ?
    Nb1 O2B Sr2 2_655 1_554 80.75(16) ?
    Nb1 O2B Sr2 . 1_554 81.61(17) ?
    Nb1 O2B Sr2 2_655 . 95.7(2) ?
    Nb1 O2B Sr2 . . 97.2(2) ?
    Sr2 O2B Sr2 . 1_554 88.37(17) ?
    Ba1 O3A Ba1 4_565 4_564 84.84(16) ?
    Nb1 O3A Ba1 . 4_564 96.7(2) ?
    Nb1 O3A Ba1 . 4_565 116.5(3) ?
    Nb1 O3A Nb2 . 2_644 139.8(3) ?
    Nb2 O3A Ba1 2_644 4_564 84.90(18) ?
    Nb2 O3A Ba1 2_644 4_565 103.6(2) ?
    Nb1 O3B Nb2 . 2_644 143.8(3) ?
    Nb1 O3B Sr1 . 4_565 106.9(2) ?
    Nb1 O3B Sr1 . 4_564 111.6(2) ?
    Nb2 O3B Sr1 2_644 4_564 97.06(18) ?
    Nb2 O3B Sr1 2_644 4_565 95.35(18) ?
    Sr1 O3B Sr1 4_564 4_565 87.81(12) ?
    Nb1 O4A Ba1 . 4_564 101.1(2) ?
    Nb1 O4A Ba1 1_554 4_564 95.49(19) ?
    Nb1 O4A Nb1 . 1_554 162.7(4) ?
    Nb1 O4A Sr2 1_554 1_554 88.40(16) ?
    Nb1 O4A Sr2 . 1_554 92.61(19) ?
    Sr2 O4A Ba1 1_554 4_564 103.11(19) ?
    Nb1 O4B Nb1 . 1_554 159.1(3) ?
    Nb1 O4B Sr1 . 1_554 101.4(2) ?
    Nb1 O4B Sr1 1_554 1_554 96.07(19) ?
    Nb1 O4B Sr2 1_554 1_554 90.09(16) ?
    Nb1 O4B Sr2 . 1_554 94.05(19) ?
    Sr2 O4B Sr1 1_554 1_554 111.53(17) ?
    Ba1 O5A Ba1 . 3_765 178.46(10) ?
    Nb2 O5A Ba1 . 3_765 90.77(5) ?
    Nb2 O5A Ba1 1_554 3_765 89.23(5) ?
    Nb2 O5A Ba1 1_554 . 89.23(5) ?
    Nb2 O5A Ba1 . . 90.77(5) ?
    Nb2 O5A Nb2 . 1_554 180.0 ?
    Nb2 O5B Nb2 . 1_554 158.6(8) ?
    O5B O5B Nb2 3_765 1_554 80.1(4) ?
    O5B O5B Nb2 3_765 . 78.4(4) ?
loop_
    _geom_torsion_atom_site_label_1
    _geom_torsion_atom_site_label_2
    _geom_torsion_atom_site_label_3
    _geom_torsion_atom_site_label_4
    _geom_torsion_site_symmetry_1
    _geom_torsion_site_symmetry_2
    _geom_torsion_site_symmetry_3
    _geom_torsion_site_symmetry_4
    _geom_torsion
    _geom_torsion_publ_flag
    Ba1B Ba1B O1 Ba1 1_556 . . . -69.4(15) ?
    Ba1B Ba1B O1 Ba1 1_554 . . . 110.6(15) ?
    Ba1B Ba1B O1 Ba1 8_545 . . 1_554 -89.99(3) ?
    Ba1B Ba1B O1 Ba1 8_545 . . . 14.0(16) ?
    Ba1B Ba1B O1 Ba1 1_554 . . 1_554 6.69(12) ?
    Ba1B Ba1B O1 Ba1 1_556 . . 1_554 -173.32(12) ?
    Ba1B Ba1B O1 Ba1B 8_545 . . 1_554 -96.67(13) ?
    Ba1B Ba1B O1 Ba1B 1_554 . . 8_544 13.8(2) ?
    Ba1B Ba1B O1 Ba1B 1_556 . . 8_544 -166.2(2) ?
    Ba1B Ba1B O1 Ba1B 8_545 . . 8_544 -82.86(11) ?
    Ba1B Ba1B O1 Ba1B 1_556 . . 1_554 180.0 ?
    Ba1B Ba1B O1 Ba1B 1_556 . . 8_545 -83.33(13) ?
    Ba1B Ba1B O1 Ba1B 1_554 . . 8_545 96.67(13) ?
    Ba1B Ba1B O1 Nb1 1_554 . . . -93.29(19) ?
    Ba1B Ba1B O1 Nb1 8_545 . . . 170.04(18) ?
    Ba1B Ba1B O1 Nb1 1_556 . . . 86.71(19) ?
    Ba1B Ba1B O1 Nb1 1_556 . . 8_545 -72.6(3) ?
    Ba1B Ba1B O1 Nb1 1_554 . . 8_545 107.4(3) ?
    Ba1B Ba1B O1 Nb1 8_545 . . 8_545 10.75(19) ?
    Ba1B Ba1B O1 Sr1 1_554 . . 1_554 6.69(12) ?
    Ba1B Ba1B O1 Sr1 8_545 . . 1_554 -89.99(3) ?
    Ba1B Ba1B O1 Sr1 1_556 . . 1_554 -173.32(12) ?
    Nb1 Ba1B O1 Ba1 . . . 1_554 99.97(17) ?
    Nb1 Ba1B O1 Ba1 . . . . -156.1(16) ?
    Nb1 Ba1B O1 Ba1 8_546 . . . -42.7(15) ?
    Nb1 Ba1B O1 Ba1 1_556 . . 1_554 153.76(8) ?
    Nb1 Ba1B O1 Ba1 2_655 . . 1_554 53.13(12) ?
    Nb1 Ba1B O1 Ba1 2_656 . . . -150.0(19) ?
    Nb1 Ba1B O1 Ba1 2_656 . . 1_554 106.1(3) ?
    Nb1 Ba1B O1 Ba1 8_546 . . 1_554 -146.66(8) ?
    Nb1 Ba1B O1 Ba1 2_655 . . . 157.1(17) ?
    Nb1 Ba1B O1 Ba1 1_556 . . . -102.3(16) ?
    Nb1 Ba1B O1 Ba1B 8_546 . . 1_554 -153.35(6) ?
    Nb1 Ba1B O1 Ba1B 2_655 . . 8_545 143.11(10) ?
    Nb1 Ba1B O1 Ba1B 2_656 . . 8_545 -163.9(3) ?
    Nb1 Ba1B O1 Ba1B 2_655 . . 1_554 46.4(2) ?
    Nb1 Ba1B O1 Ba1B 1_556 . . 1_554 147.08(9) ?
    Nb1 Ba1B O1 Ba1B . . . 8_544 107.1(2) ?
    Nb1 Ba1B O1 Ba1B 2_655 . . 8_544 60.25(7) ?
    Nb1 Ba1B O1 Ba1B 2_656 . . 1_554 99.4(4) ?
    Nb1 Ba1B O1 Ba1B . . . 1_554 93.29(19) ?
    Nb1 Ba1B O1 Ba1B 1_556 . . 8_544 160.89(17) ?
    Nb1 Ba1B O1 Ba1B 8_546 . . 8_545 -56.68(9) ?
    Nb1 Ba1B O1 Ba1B 2_656 . . 8_544 113.2(3) ?
    Nb1 Ba1B O1 Ba1B 8_546 . . 8_544 -139.54(19) ?
    Nb1 Ba1B O1 Ba1B 1_556 . . 8_545 -116.25(7) ?
    Nb1 Ba1B O1 Ba1B . . . 8_545 -170.04(18) ?
    Nb1 Ba1B O1 Nb1 8_546 . . 8_545 -45.9(2) ?
    Nb1 Ba1B O1 Nb1 2_656 . . 8_545 -153.2(3) ?
    Nb1 Ba1B O1 Nb1 2_656 . . . 6.1(4) ?
    Nb1 Ba1B O1 Nb1 8_546 . . . 113.36(18) ?
    Nb1 Ba1B O1 Nb1 1_556 . . 8_545 -105.5(2) ?
    Nb1 Ba1B O1 Nb1 . . . 8_545 -159.3(4) ?
    Nb1 Ba1B O1 Nb1 2_655 . . 8_545 153.9(2) ?
    Nb1 Ba1B O1 Nb1 1_556 . . . 53.79(18) ?
    Nb1 Ba1B O1 Nb1 2_655 . . . -46.8(2) ?
    Nb1 Ba1B O1 Sr1 1_556 . . 1_554 153.76(8) ?
    Nb1 Ba1B O1 Sr1 . . . 1_554 99.97(17) ?
    Nb1 Ba1B O1 Sr1 8_546 . . 1_554 -146.66(8) ?
    Nb1 Ba1B O1 Sr1 2_656 . . 1_554 106.1(3) ?
    Nb1 Ba1B O1 Sr1 2_655 . . 1_554 53.13(12) ?
    Nb2 Ba1 O1 Ba1 . . . 1_554 0.0 ?
    Nb2 Ba1 O1 Ba1B . . . 1_554 -6.96(12) ?
    Nb2 Ba1 O1 Ba1B . . . 8_545 76.2(16) ?
    Nb2 Ba1 O1 Ba1B . . . . -76.2(16) ?
    Nb2 Ba1 O1 Ba1B . . . 8_544 6.96(12) ?
    Nb2 Ba1 O1 Nb1 . . . 8_545 100.79(18) ?
    Nb2 Ba1 O1 Nb1 . . . . -100.79(18) ?
    Nb2 Ba1 O1 Sr1 . . . 1_554 0.0 ?
    Nb2 Ba1 O5A Nb2 . . . 1_554 180.0 ?
    Nb2 Ba1B O1 Ba1 . . . 1_554 -54.0(9) ?
    Nb2 Ba1B O1 Ba1 . . . . 49.9(11) ?
    Nb2 Ba1B O1 Ba1 1_554 . . . 96.6(16) ?
    Nb2 Ba1B O1 Ba1 1_554 . . 1_554 -7.36(12) ?
    Nb2 Ba1B O1 Ba1B 1_554 . . 8_545 82.62(12) ?
    Nb2 Ba1B O1 Ba1B 1_554 . . 1_554 -14.0(2) ?
    Nb2 Ba1B O1 Ba1B . . . 1_554 -60.7(9) ?
    Nb2 Ba1B O1 Ba1B . . . 8_544 -46.9(9) ?
    Nb2 Ba1B O1 Ba1B 1_554 . . 8_544 -0.24(7) ?
    Nb2 Ba1B O1 Ba1B . . . 8_545 35.9(9) ?
    Nb2 Ba1B O1 Nb1 1_554 . . . -107.3(2) ?
    Nb2 Ba1B O1 Nb1 . . . . -154.0(8) ?
    Nb2 Ba1B O1 Nb1 1_554 . . 8_545 93.4(2) ?
    Nb2 Ba1B O1 Nb1 . . . 8_545 46.7(10) ?
    Nb2 Ba1B O1 Sr1 . . . 1_554 -54.0(9) ?
    Nb2 Ba1B O1 Sr1 1_554 . . 1_554 -7.36(12) ?
    Sr2 Nb1 O1 Ba1 1_554 . . . 87.5(2) ?
    Sr2 Nb1 O1 Ba1 1_554 . . 1_554 -7.2(2) ?
    Sr2 Nb1 O1 Ba1B 1_554 . . 8_545 87.1(3) ?
    Sr2 Nb1 O1 Ba1B 1_554 . . . 84.3(3) ?
    Sr2 Nb1 O1 Ba1B 1_554 . . 8_544 -7.6(3) ?
    Sr2 Nb1 O1 Ba1B 1_554 . . 1_554 -3.5(2) ?
    Sr2 Nb1 O1 Nb1 1_554 . . 8_545 -126.6(4) ?
    Sr2 Nb1 O1 Sr1 1_554 . . 1_554 -7.2(2) ?
    Sr2 Nb1 O2A Ba1 1_554 . . 1_554 -100.1(2) ?
    Sr2 Nb1 O2A Sr2 1_554 . . . 93.24(19) ?
    Sr2 Nb1 O2B Nb1 1_554 . . 2_655 -37.7(8) ?
    Sr2 Nb1 O2B Sr2 1_554 . . . 87.28(17) ?
    Sr2 Nb1 O3A Ba1 1_554 . . 4_565 -70.9(3) ?
    Sr2 Nb1 O3A Ba1 1_554 . . 4_564 16.7(3) ?
    Sr2 Nb1 O3A Nb2 1_554 . . 2_644 106.8(4) ?
    Sr2 Nb1 O3B Nb2 1_554 . . 2_644 142.8(5) ?
    Sr2 Nb1 O3B Sr1 1_554 . . 4_564 2.8(3) ?
    Sr2 Nb1 O3B Sr1 1_554 . . 4_565 -91.7(2) ?
    Sr2 Nb1 O4A Ba1 1_554 . . 4_564 -103.9(2) ?
    Sr2 Nb1 O4A Nb1 1_554 . . 1_554 93.0(10) ?
    Sr2 Nb1 O4B Nb1 1_554 . . 1_554 -100.9(8) ?
    Sr2 Nb1 O4B Sr1 1_554 . . 1_554 112.9(2) ?
    O1 Ba1 O1 Ba1 1_556 . . 1_554 180.0 ?
    O1 Ba1 O1 Ba1B 1_556 . . 1_554 173.04(12) ?
    O1 Ba1 O1 Ba1B 1_556 . . 8_545 -103.8(16) ?
    O1 Ba1 O1 Ba1B 1_556 . . 8_544 -173.04(12) ?
    O1 Ba1 O1 Ba1B 1_556 . . . 103.8(16) ?
    O1 Ba1 O1 Nb1 1_556 . . . 79.21(17) ?
    O1 Ba1 O1 Nb1 1_556 . . 8_545 -79.21(17) ?
    O1 Ba1 O1 Sr1 1_556 . . 1_554 180.0 ?
    O1 Ba1 O5A Nb2 . . . . 180.0 ?
    O1 Ba1 O5A Nb2 1_556 . . . 0.0 ?
    O1 Ba1 O5A Nb2 1_556 . . 1_554 180.0 ?
    O1 Ba1 O5A Nb2 . . . 1_554 0.0 ?
    O1 Ba1B O1 Ba1 1_556 . . 1_554 -173.32(12) ?
    O1 Ba1B O1 Ba1 1_556 . . . -69.4(15) ?
    O1 Ba1B O1 Ba1B 1_556 . . 8_545 -83.33(13) ?
    O1 Ba1B O1 Ba1B 1_556 . . 8_544 -166.2(2) ?
    O1 Ba1B O1 Ba1B 1_556 . . 1_554 180.0 ?
    O1 Ba1B O1 Nb1 1_556 . . 8_545 -72.6(3) ?
    O1 Ba1B O1 Nb1 1_556 . . . 86.71(19) ?
    O1 Ba1B O1 Sr1 1_556 . . 1_554 -173.32(12) ?
    O1 Nb1 O2A Ba1 . . . 1_554 38.6(2) ?
    O1 Nb1 O2A Sr2 . . . 1_554 138.7(2) ?
    O1 Nb1 O2A Sr2 . . . . -128.1(2) ?
    O1 Nb1 O2B Nb1 . . . 2_655 97.4(9) ?
    O1 Nb1 O2B Sr2 . . . 1_554 135.11(19) ?
    O1 Nb1 O2B Sr2 . . . . -137.6(2) ?
    O1 Nb1 O3A Ba1 . . . 4_565 139.8(3) ?
    O1 Nb1 O3A Ba1 . . . 4_564 -132.6(2) ?
    O1 Nb1 O3A Nb2 . . . 2_644 -42.6(5) ?
    O1 Nb1 O3B Nb2 . . . 2_644 1.5(6) ?
    O1 Nb1 O3B Sr1 . . . 4_565 126.9(2) ?
    O1 Nb1 O3B Sr1 . . . 4_564 -138.6(2) ?
    O1 Nb1 O4A Ba1 . . . 4_564 126.55(16) ?
    O1 Nb1 O4A Nb1 . . . 1_554 -36.5(10) ?
    O1 Nb1 O4A Sr2 . . . 1_554 -129.55(16) ?
    O1 Nb1 O4B Nb1 . . . 1_554 116.1(8) ?
    O1 Nb1 O4B Sr1 . . . 1_554 -30.01(16) ?
    O1 Nb1 O4B Sr2 . . . 1_554 -142.94(16) ?
    O2A Ba1 O1 Ba1 1_556 . . 1_554 125.56(12) ?
    O2A Ba1 O1 Ba1 8_546 . . 1_554 -125.56(12) ?
    O2A Ba1 O1 Ba1B 8_546 . . 8_544 -118.60(16) ?
    O2A Ba1 O1 Ba1B 1_556 . . 1_554 118.60(16) ?
    O2A Ba1 O1 Ba1B 8_546 . . 1_554 -132.52(18) ?
    O2A Ba1 O1 Ba1B 1_556 . . 8_544 132.52(18) ?
    O2A Ba1 O1 Ba1B 1_556 . . . 49.4(16) ?
    O2A Ba1 O1 Ba1B 8_546 . . . 158.3(16) ?
    O2A Ba1 O1 Ba1B 1_556 . . 8_545 -158.3(16) ?
    O2A Ba1 O1 Ba1B 8_546 . . 8_545 -49.4(16) ?
    O2A Ba1 O1 Nb1 8_546 . . 8_545 -24.8(2) ?
    O2A Ba1 O1 Nb1 1_556 . . 8_545 -133.65(19) ?
    O2A Ba1 O1 Nb1 8_546 . . . 133.65(19) ?
    O2A Ba1 O1 Nb1 1_556 . . . 24.8(2) ?
    O2A Ba1 O1 Sr1 1_556 . . 1_554 125.56(12) ?
    O2A Ba1 O1 Sr1 8_546 . . 1_554 -125.56(12) ?
    O2A Ba1 O5A Nb2 1_556 . . 1_554 -125.74(14) ?
    O2A Ba1 O5A Nb2 8_546 . . 1_554 125.74(14) ?
    O2A Ba1 O5A Nb2 8_546 . . . -54.26(14) ?
    O2A Ba1 O5A Nb2 1_556 . . . 54.26(14) ?
    O2A Nb1 O1 Ba1 . . . . 46.6(3) ?
    O2A Nb1 O1 Ba1 . . . 1_554 -48.1(3) ?
    O2A Nb1 O1 Ba1B . . . 1_554 -44.4(3) ?
    O2A Nb1 O1 Ba1B . . . 8_545 46.2(4) ?
    O2A Nb1 O1 Ba1B . . . . 43.4(3) ?
    O2A Nb1 O1 Ba1B . . . 8_544 -48.5(3) ?
    O2A Nb1 O1 Nb1 . . . 8_545 -167.5(5) ?
    O2A Nb1 O1 Sr1 . . . 1_554 -48.1(3) ?
    O2A Nb1 O2A Ba1 4_565 . . 1_554 -143.76(11) ?
    O2A Nb1 O2A Sr2 4_565 . . . 49.6(3) ?
    O2A Nb1 O2A Sr2 4_565 . . 1_554 -43.6(3) ?
    O2A Nb1 O2B Nb1 . . . 2_655 -13.5(7) ?
    O2A Nb1 O2B Nb1 4_565 . . 2_655 -84.2(10) ?
    O2A Nb1 O2B Sr2 4_565 . . . 40.7(3) ?
    O2A Nb1 O2B Sr2 4_565 . . 1_554 -46.6(3) ?
    O2A Nb1 O2B Sr2 . . . 1_554 24.2(12) ?
    O2A Nb1 O2B Sr2 . . . . 111.4(13) ?
    O2A Nb1 O3A Ba1 4_565 . . 4_564 50.2(2) ?
    O2A Nb1 O3A Ba1 4_565 . . 4_565 -37.4(3) ?
    O2A Nb1 O3A Ba1 . . . 4_565 16.3(13) ?
    O2A Nb1 O3A Ba1 . . . 4_564 103.8(12) ?
    O2A Nb1 O3A Nb2 . . . 2_644 -166.1(10) ?
    O2A Nb1 O3A Nb2 4_565 . . 2_644 140.2(5) ?
    O2A Nb1 O3B Nb2 4_565 . . 2_644 -176.4(6) ?
    O2A Nb1 O3B Nb2 . . . 2_644 163.2(11) ?
    O2A Nb1 O3B Sr1 4_565 . . 4_564 43.6(3) ?
    O2A Nb1 O3B Sr1 . . . 4_565 -71.3(15) ?
    O2A Nb1 O3B Sr1 . . . 4_564 23.1(15) ?
    O2A Nb1 O3B Sr1 4_565 . . 4_565 -50.9(3) ?
    O2A Nb1 O4A Ba1 4_565 . . 4_564 -56.1(2) ?
    O2A Nb1 O4A Ba1 . . . 4_564 -139.1(2) ?
    O2A Nb1 O4A Nb1 4_565 . . 1_554 140.8(10) ?
    O2A Nb1 O4A Nb1 . . . 1_554 57.9(10) ?
    O2A Nb1 O4A Sr2 4_565 . . 1_554 47.8(2) ?
    O2A Nb1 O4A Sr2 . . . 1_554 -35.2(2) ?
    O2A Nb1 O4B Nb1 4_565 . . 1_554 -67.0(8) ?
    O2A Nb1 O4B Nb1 . . . 1_554 -149.9(8) ?
    O2A Nb1 O4B Sr1 4_565 . . 1_554 146.8(2) ?
    O2A Nb1 O4B Sr1 . . . 1_554 63.9(2) ?
    O2A Nb1 O4B Sr2 . . . 1_554 -49.0(2) ?
    O2A Nb1 O4B Sr2 4_565 . . 1_554 33.9(2) ?
    O2A Sr2 O2A Ba1 4_566 . . 1_554 -47.7(9) ?
    O2A Sr2 O2A Ba1 1_556 . . 1_554 8.5(8) ?
    O2A Sr2 O2A Ba1 2_656 . . 1_554 64.6(9) ?
    O2A Sr2 O2A Nb1 1_556 . . 2_655 -87.2(2) ?
    O2A Sr2 O2A Nb1 1_556 . . . 85.9(2) ?
    O2A Sr2 O2A Nb1 2_656 . . . 142.0(2) ?
    O2A Sr2 O2A Nb1 2_656 . . 2_655 -31.0(4) ?
    O2A Sr2 O2A Nb1 4_566 . . . 29.7(4) ?
    O2A Sr2 O2A Nb1 4_566 . . 2_655 -143.36(19) ?
    O2A Sr2 O2A Sr2 2_656 . . 1_554 -123.84(16) ?
    O2A Sr2 O2A Sr2 1_556 . . 1_554 180.0 ?
    O2A Sr2 O2A Sr2 4_566 . . 1_554 123.84(16) ?
    O2A Sr2 O2B Nb1 4_566 . . . 46.5(3) ?
    O2A Sr2 O2B Nb1 2_656 . . 2_655 -47.3(3) ?
    O2A Sr2 O2B Nb1 1_556 . . 2_655 -99.4(2) ?
    O2A Sr2 O2B Nb1 4_566 . . 2_655 -151.60(16) ?
    O2A Sr2 O2B Nb1 2_656 . . . 150.83(17) ?
    O2A Sr2 O2B Nb1 1_556 . . . 98.7(2) ?
    O2A Sr2 O2B Sr2 1_556 . . 1_554 -179.98(17) ?
    O2A Sr2 O2B Sr2 4_566 . . 1_554 127.86(17) ?
    O2A Sr2 O2B Sr2 2_656 . . 1_554 -127.84(19) ?
    O2B Nb1 O1 Ba1 4_565 . . 1_554 -143.5(7) ?
    O2B Nb1 O1 Ba1 . . . 1_554 -60.7(2) ?
    O2B Nb1 O1 Ba1 4_565 . . . -48.7(8) ?
    O2B Nb1 O1 Ba1 . . . . 34.0(2) ?
    O2B Nb1 O1 Ba1B . . . 8_544 -61.1(3) ?
    O2B Nb1 O1 Ba1B 4_565 . . 1_554 -139.8(8) ?
    O2B Nb1 O1 Ba1B . . . 1_554 -57.0(2) ?
    O2B Nb1 O1 Ba1B 4_565 . . 8_544 -143.8(8) ?
    O2B Nb1 O1 Ba1B . . . 8_545 33.6(3) ?
    O2B Nb1 O1 Ba1B 4_565 . . 8_545 -49.2(8) ?
    O2B Nb1 O1 Ba1B . . . . 30.8(3) ?
    O2B Nb1 O1 Ba1B 4_565 . . . -51.9(8) ?
    O2B Nb1 O1 Nb1 4_565 . . 8_545 97.1(9) ?
    O2B Nb1 O1 Nb1 . . . 8_545 179.9(5) ?
    O2B Nb1 O1 Sr1 . . . 1_554 -60.7(2) ?
    O2B Nb1 O1 Sr1 4_565 . . 1_554 -143.5(7) ?
    O2B Nb1 O2A Ba1 . . . 1_554 107.9(13) ?
    O2B Nb1 O2A Ba1 4_565 . . 1_554 -156.19(15) ?
    O2B Nb1 O2A Sr2 . . . 1_554 -152.0(14) ?
    O2B Nb1 O2A Sr2 4_565 . . 1_554 -56.1(2) ?
    O2B Nb1 O2A Sr2 . . . . -58.7(12) ?
    O2B Nb1 O2A Sr2 4_565 . . . 37.2(2) ?
    O2B Nb1 O2B Nb1 4_565 . . 2_655 -97.3(9) ?
    O2B Nb1 O2B Sr2 4_565 . . . 27.7(3) ?
    O2B Nb1 O2B Sr2 4_565 . . 1_554 -59.6(2) ?
    O2B Nb1 O3A Ba1 . . . 4_564 132.2(6) ?
    O2B Nb1 O3A Ba1 4_565 . . 4_565 -25.9(3) ?
    O2B Nb1 O3A Ba1 . . . 4_565 44.6(7) ?
    O2B Nb1 O3A Ba1 4_565 . . 4_564 61.7(2) ?
    O2B Nb1 O3A Nb2 . . . 2_644 -137.8(5) ?
    O2B Nb1 O3A Nb2 4_565 . . 2_644 151.8(5) ?
    O2B Nb1 O3B Nb2 4_565 . . 2_644 -163.6(6) ?
    O2B Nb1 O3B Nb2 . . . 2_644 -120.3(11) ?
    O2B Nb1 O3B Sr1 . . . 4_564 99.6(12) ?
    O2B Nb1 O3B Sr1 4_565 . . 4_564 56.3(2) ?
    O2B Nb1 O3B Sr1 4_565 . . 4_565 -38.1(2) ?
    O2B Nb1 O3B Sr1 . . . 4_565 5.1(13) ?
    O2B Nb1 O4A Ba1 . . . 4_564 -141.2(2) ?
    O2B Nb1 O4A Ba1 4_565 . . 4_564 -51.0(2) ?
    O2B Nb1 O4A Nb1 . . . 1_554 55.7(10) ?
    O2B Nb1 O4A Nb1 4_565 . . 1_554 145.9(10) ?
    O2B Nb1 O4A Sr2 . . . 1_554 -37.3(3) ?
    O2B Nb1 O4A Sr2 4_565 . . 1_554 52.9(2) ?
    O2B Nb1 O4B Nb1 . . . 1_554 -155.0(8) ?
    O2B Nb1 O4B Nb1 4_565 . . 1_554 -65.5(8) ?
    O2B Nb1 O4B Sr1 4_565 . . 1_554 148.4(2) ?
    O2B Nb1 O4B Sr1 . . . 1_554 58.8(2) ?
    O2B Nb1 O4B Sr2 4_565 . . 1_554 35.4(2) ?
    O2B Nb1 O4B Sr2 . . . 1_554 -54.1(2) ?
    O2B Sr2 O2A Ba1 3_665 . . 1_554 -171.5(7) ?
    O2B Sr2 O2A Ba1 4_565 . . 1_554 -110.1(7) ?
    O2B Sr2 O2A Ba1 2_655 . . 1_554 127.1(8) ?
    O2B Sr2 O2A Ba1 . . . 1_554 8.3(7) ?
    O2B Sr2 O2A Nb1 . . . 2_655 -87.3(12) ?
    O2B Sr2 O2A Nb1 2_655 . . 2_655 31.40(18) ?
    O2B Sr2 O2A Nb1 3_665 . . 2_655 92.8(2) ?
    O2B Sr2 O2A Nb1 4_565 . . 2_655 154.2(3) ?
    O2B Sr2 O2A Nb1 3_665 . . . -94.2(2) ?
    O2B Sr2 O2A Nb1 4_565 . . . -32.76(19) ?
    O2B Sr2 O2A Nb1 . . . . 85.7(12) ?
    O2B Sr2 O2A Nb1 2_655 . . . -155.5(3) ?
    O2B Sr2 O2A Sr2 4_565 . . 1_554 61.38(19) ?
    O2B Sr2 O2A Sr2 . . . 1_554 179.9(12) ?
    O2B Sr2 O2A Sr2 2_655 . . 1_554 -61.40(19) ?
    O2B Sr2 O2A Sr2 3_665 . . 1_554 -0.02(19) ?
    O2B Sr2 O2B Nb1 4_565 . . 2_655 138.24(11) ?
    O2B Sr2 O2B Nb1 3_665 . . 2_655 80.54(17) ?
    O2B Sr2 O2B Nb1 2_655 . . 2_655 22.8(2) ?
    O2B Sr2 O2B Nb1 2_655 . . . -139.03(12) ?
    O2B Sr2 O2B Nb1 4_565 . . . -23.6(2) ?
    O2B Sr2 O2B Nb1 3_665 . . . -81.33(18) ?
    O2B Sr2 O2B Sr2 2_655 . . 1_554 -57.70(7) ?
    O2B Sr2 O2B Sr2 3_665 . . 1_554 0.0 ?
    O2B Sr2 O2B Sr2 4_565 . . 1_554 57.70(7) ?
    O3A Ba1 O1 Ba1 6_556 . . 1_554 -111.7(3) ?
    O3A Ba1 O1 Ba1 2_656 . . 1_554 111.7(3) ?
    O3A Ba1 O1 Ba1 6 . . 1_554 -30.27(11) ?
    O3A Ba1 O1 Ba1 2_655 . . 1_554 30.27(11) ?
    O3A Ba1 O1 Ba1B 2_656 . . 1_554 104.8(3) ?
    O3A Ba1 O1 Ba1B 2_655 . . 8_544 37.22(17) ?
    O3A Ba1 O1 Ba1B 2_656 . . 8_544 118.7(4) ?
    O3A Ba1 O1 Ba1B 6_556 . . 8_544 -104.8(3) ?
    O3A Ba1 O1 Ba1B 6 . . 8_544 -23.31(16) ?
    O3A Ba1 O1 Ba1B 6_556 . . 1_554 -118.7(4) ?
    O3A Ba1 O1 Ba1B 2_655 . . 1_554 23.31(16) ?
    O3A Ba1 O1 Ba1B 6 . . 1_554 -37.22(17) ?
    O3A Ba1 O1 Ba1B 2_656 . . 8_545 -172.1(17) ?
    O3A Ba1 O1 Ba1B 6_556 . . 8_545 -35.6(15) ?
    O3A Ba1 O1 Ba1B 2_655 . . 8_545 106.4(16) ?
    O3A Ba1 O1 Ba1B 6 . . 8_545 45.9(16) ?
    O3A Ba1 O1 Ba1B 2_656 . . . 35.6(15) ?
    O3A Ba1 O1 Ba1B 6_556 . . . 172.1(17) ?
    O3A Ba1 O1 Ba1B 6 . . . -106.4(16) ?
    O3A Ba1 O1 Ba1B 2_655 . . . -45.9(16) ?
    O3A Ba1 O1 Nb1 6_556 . . . 147.5(3) ?
    O3A Ba1 O1 Nb1 2_656 . . . 10.9(5) ?
    O3A Ba1 O1 Nb1 2_655 . . . -70.5(2) ?
    O3A Ba1 O1 Nb1 6 . . . -131.1(2) ?
    O3A Ba1 O1 Nb1 2_656 . . 8_545 -147.5(3) ?
    O3A Ba1 O1 Nb1 6_556 . . 8_545 -10.9(5) ?
    O3A Ba1 O1 Nb1 2_655 . . 8_545 131.1(2) ?
    O3A Ba1 O1 Nb1 6 . . 8_545 70.5(2) ?
    O3A Ba1 O1 Sr1 2_656 . . 1_554 111.7(3) ?
    O3A Ba1 O1 Sr1 6_556 . . 1_554 -111.7(3) ?
    O3A Ba1 O1 Sr1 2_655 . . 1_554 30.27(11) ?
    O3A Ba1 O1 Sr1 6 . . 1_554 -30.27(11) ?
    O3A Ba1 O5A Nb2 6_556 . . 1_554 150.14(12) ?
    O3A Ba1 O5A Nb2 6 . . . -140.39(14) ?
    O3A Ba1 O5A Nb2 2_655 . . . 140.39(14) ?
    O3A Ba1 O5A Nb2 2_656 . . 1_554 -150.14(12) ?
    O3A Ba1 O5A Nb2 6_556 . . . -29.86(12) ?
    O3A Ba1 O5A Nb2 2_655 . . 1_554 -39.61(14) ?
    O3A Ba1 O5A Nb2 2_656 . . . 29.86(12) ?
    O3A Ba1 O5A Nb2 6 . . 1_554 39.61(14) ?
    O3A Nb1 O1 Ba1 . . . 1_554 142.7(2) ?
    O3A Nb1 O1 Ba1 . . . . -122.6(2) ?
    O3A Nb1 O1 Ba1B . . . 8_545 -123.0(3) ?
    O3A Nb1 O1 Ba1B . . . 8_544 142.3(3) ?
    O3A Nb1 O1 Ba1B . . . 1_554 146.4(2) ?
    O3A Nb1 O1 Ba1B . . . . -125.8(3) ?
    O3A Nb1 O1 Nb1 . . . 8_545 23.3(5) ?
    O3A Nb1 O1 Sr1 . . . 1_554 142.7(2) ?
    O3A Nb1 O2A Ba1 . . . 1_554 162.1(11) ?
    O3A Nb1 O2A Sr2 . . . . -4.6(13) ?
    O3A Nb1 O2A Sr2 . . . 1_554 -97.8(12) ?
    O3A Nb1 O2B Nb1 . . . 2_655 -166.4(7) ?
    O3A Nb1 O2B Sr2 . . . . -41.5(7) ?
    O3A Nb1 O2B Sr2 . . . 1_554 -128.7(6) ?
    O3A Nb1 O3B Nb2 . . . 2_644 -75.8(12) ?
    O3A Nb1 O3B Sr1 . . . 4_565 49.7(10) ?
    O3A Nb1 O3B Sr1 . . . 4_564 144.1(11) ?
    O3A Nb1 O4A Ba1 . . . 4_564 31.8(2) ?
    O3A Nb1 O4A Nb1 . . . 1_554 -131.3(10) ?
    O3A Nb1 O4A Sr2 . . . 1_554 135.7(2) ?
    O3A Nb1 O4B Nb1 . . . 1_554 22.8(9) ?
    O3A Nb1 O4B Sr1 . . . 1_554 -123.4(2) ?
    O3A Nb1 O4B Sr2 . . . 1_554 123.7(2) ?
    O3A Nb2 O5A Ba1 5_656 . . 3_765 43.73(17) ?
    O3A Nb2 O5A Ba1 4_666 . . 3_765 -43.73(17) ?
    O3A Nb2 O5A Ba1 2_656 . . 3_765 136.27(17) ?
    O3A Nb2 O5A Ba1 6_556 . . 3_765 -136.27(17) ?
    O3A Nb2 O5A Ba1 5_656 . . . -136.27(17) ?
    O3A Nb2 O5A Ba1 4_666 . . . 136.27(17) ?
    O3A Nb2 O5A Ba1 6_556 . . . 43.73(17) ?
    O3A Nb2 O5A Ba1 2_656 . . . -43.73(17) ?
    O3A Nb2 O5B Nb2 6_556 . . 1_554 -137.53(17) ?
    O3A Nb2 O5B Nb2 4_666 . . 1_554 -46.3(2) ?
    O3A Nb2 O5B Nb2 5_656 . . 1_554 46.3(2) ?
    O3A Nb2 O5B Nb2 2_656 . . 1_554 137.53(17) ?
    O3A Nb2 O5B O5B 5_656 . . 3_765 46.3(2) ?
    O3A Nb2 O5B O5B 6_556 . . 3_765 -137.53(17) ?
    O3A Nb2 O5B O5B 4_666 . . 3_765 -46.3(2) ?
    O3A Nb2 O5B O5B 2_656 . . 3_765 137.53(17) ?
    O3B Nb1 O1 Ba1 . . . 1_554 128.4(2) ?
    O3B Nb1 O1 Ba1 . . . . -136.9(2) ?
    O3B Nb1 O1 Ba1B . . . . -140.0(3) ?
    O3B Nb1 O1 Ba1B . . . 8_545 -137.3(3) ?
    O3B Nb1 O1 Ba1B . . . 8_544 128.0(3) ?
    O3B Nb1 O1 Ba1B . . . 1_554 132.1(2) ?
    O3B Nb1 O1 Nb1 . . . 8_545 9.0(5) ?
    O3B Nb1 O1 Sr1 . . . 1_554 128.4(2) ?
    O3B Nb1 O2A Ba1 . . . 1_554 -123.3(14) ?
    O3B Nb1 O2A Sr2 . . . . 70.1(15) ?
    O3B Nb1 O2A Sr2 . . . 1_554 -23.1(15) ?
    O3B Nb1 O2B Nb1 . . . 2_655 -140.1(10) ?
    O3B Nb1 O2B Sr2 . . . 1_554 -102.4(12) ?
    O3B Nb1 O2B Sr2 . . . . -15.2(13) ?
    O3B Nb1 O3A Ba1 . . . 4_564 -28.6(9) ?
    O3B Nb1 O3A Ba1 . . . 4_565 -116.2(11) ?
    O3B Nb1 O3A Nb2 . . . 2_644 61.4(9) ?
    O3B Nb1 O4A Ba1 . . . 4_564 31.21(17) ?
    O3B Nb1 O4A Nb1 . . . 1_554 -131.9(10) ?
    O3B Nb1 O4A Sr2 . . . 1_554 135.1(2) ?
    O3B Nb1 O4B Nb1 . . . 1_554 19.3(8) ?
    O3B Nb1 O4B Sr1 . . . 1_554 -126.83(18) ?
    O3B Nb1 O4B Sr2 . . . 1_554 120.23(18) ?
    O3B Nb2 O5A Ba1 6_556 . . . 41.63(12) ?
    O3B Nb2 O5A Ba1 2_656 . . . -41.63(12) ?
    O3B Nb2 O5A Ba1 6_556 . . 3_765 -138.37(12) ?
    O3B Nb2 O5A Ba1 5_656 . . 3_765 41.63(12) ?
    O3B Nb2 O5A Ba1 4_666 . . 3_765 -41.63(12) ?
    O3B Nb2 O5A Ba1 2_656 . . 3_765 138.37(12) ?
    O3B Nb2 O5A Ba1 5_656 . . . -138.37(12) ?
    O3B Nb2 O5A Ba1 4_666 . . . 138.37(12) ?
    O3B Nb2 O5B Nb2 4_666 . . 1_554 -42.08(13) ?
    O3B Nb2 O5B Nb2 2_656 . . 1_554 137.66(13) ?
    O3B Nb2 O5B Nb2 6_556 . . 1_554 -137.66(13) ?
    O3B Nb2 O5B O5B 5_656 . . 3_765 42.08(13) ?
    O3B Nb2 O5B O5B 4_666 . . 3_765 -42.08(13) ?
    O3B Nb2 O5B O5B 2_656 . . 3_765 137.66(13) ?
    O3B Nb2 O5B O5B 6_556 . . 3_765 -137.66(13) ?
    O4A Ba1 O1 Ba1 6_556 . . 1_554 -78.44(11) ?
    O4A Ba1 O1 Ba1 2_656 . . 1_554 78.44(11) ?
    O4A Ba1 O1 Ba1B 6_556 . . . -154.6(16) ?
    O4A Ba1 O1 Ba1B 2_656 . . . 2.3(15) ?
    O4A Ba1 O1 Ba1B 2_656 . . 8_544 85.39(17) ?
    O4A Ba1 O1 Ba1B 6_556 . . 8_544 -71.48(15) ?
    O4A Ba1 O1 Ba1B 6_556 . . 8_545 -2.3(15) ?
    O4A Ba1 O1 Ba1B 6_556 . . 1_554 -85.39(17) ?
    O4A Ba1 O1 Ba1B 2_656 . . 1_554 71.48(15) ?
    O4A Ba1 O1 Ba1B 2_656 . . 8_545 154.6(16) ?
    O4A Ba1 O1 Nb1 2_656 . . . -22.4(2) ?
    O4A Ba1 O1 Nb1 6_556 . . . -179.22(18) ?
    O4A Ba1 O1 Nb1 2_656 . . 8_545 179.22(18) ?
    O4A Ba1 O1 Nb1 6_556 . . 8_545 22.4(2) ?
    O4A Ba1 O1 Sr1 2_656 . . 1_554 78.44(11) ?
    O4A Ba1 O1 Sr1 6_556 . . 1_554 -78.44(11) ?
    O4A Ba1 O5A Nb2 6_556 . . . -87.96(9) ?
    O4A Ba1 O5A Nb2 2_656 . . . 87.96(9) ?
    O4A Ba1 O5A Nb2 6_556 . . 1_554 92.04(9) ?
    O4A Ba1 O5A Nb2 2_656 . . 1_554 -92.04(9) ?
    O4A Nb1 O1 Ba1 . . . . 140.7(2) ?
    O4A Nb1 O1 Ba1 1_556 . . . -49.5(2) ?
    O4A Nb1 O1 Ba1 1_556 . . 1_554 -144.22(19) ?
    O4A Nb1 O1 Ba1 . . . 1_554 46.0(2) ?
    O4A Nb1 O1 Ba1B . . . 1_554 49.7(2) ?
    O4A Nb1 O1 Ba1B 1_556 . . . -52.7(3) ?
    O4A Nb1 O1 Ba1B 1_556 . . 8_544 -144.6(2) ?
    O4A Nb1 O1 Ba1B . . . 8_545 140.3(3) ?
    O4A Nb1 O1 Ba1B . . . 8_544 45.6(3) ?
    O4A Nb1 O1 Ba1B 1_556 . . 8_545 -49.9(3) ?
    O4A Nb1 O1 Ba1B . . . . 137.5(3) ?
    O4A Nb1 O1 Ba1B 1_556 . . 1_554 -140.5(2) ?
    O4A Nb1 O1 Nb1 . . . 8_545 -73.4(5) ?
    O4A Nb1 O1 Nb1 1_556 . . 8_545 96.4(5) ?
    O4A Nb1 O1 Sr1 1_556 . . 1_554 -144.22(19) ?
    O4A Nb1 O1 Sr1 . . . 1_554 46.0(2) ?
    O4A Nb1 O2A Ba1 . . . 1_554 -63.1(2) ?
    O4A Nb1 O2A Ba1 1_556 . . 1_554 131.6(2) ?
    O4A Nb1 O2A Sr2 1_556 . . . -35.0(2) ?
    O4A Nb1 O2A Sr2 1_556 . . 1_554 -128.3(2) ?
    O4A Nb1 O2A Sr2 . . . 1_554 37.1(3) ?
    O4A Nb1 O2A Sr2 . . . . 130.3(2) ?
    O4A Nb1 O2B Nb1 1_556 . . 2_655 -169.8(9) ?
    O4A Nb1 O2B Nb1 . . . 2_655 -4.1(10) ?
    O4A Nb1 O2B Sr2 1_556 . . . -44.8(2) ?
    O4A Nb1 O2B Sr2 . . . 1_554 33.6(2) ?
    O4A Nb1 O2B Sr2 1_556 . . 1_554 -132.1(2) ?
    O4A Nb1 O2B Sr2 . . . . 120.9(2) ?
    O4A Nb1 O3A Ba1 1_556 . . 4_565 48.1(3) ?
    O4A Nb1 O3A Ba1 . . . 4_564 -30.8(2) ?
    O4A Nb1 O3A Ba1 1_556 . . 4_564 135.7(2) ?
    O4A Nb1 O3A Ba1 . . . 4_565 -118.4(3) ?
    O4A Nb1 O3A Nb2 . . . 2_644 59.2(5) ?
    O4A Nb1 O3A Nb2 1_556 . . 2_644 -134.3(5) ?
    O4A Nb1 O3B Nb2 1_556 . . 2_644 -90.8(6) ?
    O4A Nb1 O3B Nb2 . . . 2_644 102.0(6) ?
    O4A Nb1 O3B Sr1 1_556 . . 4_565 34.7(2) ?
    O4A Nb1 O3B Sr1 . . . 4_564 -38.1(2) ?
    O4A Nb1 O3B Sr1 . . . 4_565 -132.5(3) ?
    O4A Nb1 O3B Sr1 1_556 . . 4_564 129.1(3) ?
    O4A Nb1 O4A Ba1 1_556 . . 4_564 -16.9(11) ?
    O4A Nb1 O4A Nb1 1_556 . . 1_554 180.003(2) ?
    O4A Nb1 O4A Sr2 1_556 . . 1_554 87.0(10) ?
    O4A Nb1 O4B Nb1 . . . 1_554 -13.0(6) ?
    O4A Nb1 O4B Sr1 . . . 1_554 -159.2(7) ?
    O4A Nb1 O4B Sr2 . . . 1_554 87.9(7) ?
    O4B Nb1 O1 Ba1 . . . 1_554 30.43(19) ?
    O4B Nb1 O1 Ba1 . . . . 125.2(2) ?
    O4B Nb1 O1 Ba1 1_556 . . 1_554 -130.67(18) ?
    O4B Nb1 O1 Ba1 1_556 . . . -35.9(2) ?
    O4B Nb1 O1 Ba1B 1_556 . . 1_554 -127.0(2) ?
    O4B Nb1 O1 Ba1B . . . 8_545 124.7(3) ?
    O4B Nb1 O1 Ba1B 1_556 . . 8_545 -36.4(3) ?
    O4B Nb1 O1 Ba1B . . . 1_554 34.1(2) ?
    O4B Nb1 O1 Ba1B 1_556 . . . -39.1(2) ?
    O4B Nb1 O1 Ba1B . . . 8_544 30.1(2) ?
    O4B Nb1 O1 Ba1B 1_556 . . 8_544 -131.0(2) ?
    O4B Nb1 O1 Ba1B . . . . 122.0(3) ?
    O4B Nb1 O1 Nb1 1_556 . . 8_545 109.9(5) ?
    O4B Nb1 O1 Nb1 . . . 8_545 -89.0(5) ?
    O4B Nb1 O1 Sr1 1_556 . . 1_554 -130.67(18) ?
    O4B Nb1 O1 Sr1 . . . 1_554 30.43(19) ?
    O4B Nb1 O2A Ba1 1_556 . . 1_554 120.0(2) ?
    O4B Nb1 O2A Ba1 . . . 1_554 -49.64(19) ?
    O4B Nb1 O2A Sr2 1_556 . . . -46.7(2) ?
    O4B Nb1 O2A Sr2 1_556 . . 1_554 -139.9(2) ?
    O4B Nb1 O2A Sr2 . . . 1_554 50.5(2) ?
    O4B Nb1 O2A Sr2 . . . . 143.7(3) ?
    O4B Nb1 O2B Nb1 . . . 2_655 8.5(9) ?
    O4B Nb1 O2B Nb1 1_556 . . 2_655 179.3(10) ?
    O4B Nb1 O2B Sr2 1_556 . . 1_554 -143.1(2) ?
    O4B Nb1 O2B Sr2 . . . 1_554 46.15(19) ?
    O4B Nb1 O2B Sr2 1_556 . . . -55.80(19) ?
    O4B Nb1 O2B Sr2 . . . . 133.4(2) ?
    O4B Nb1 O3A Ba1 . . . 4_565 -129.9(3) ?
    O4B Nb1 O3A Ba1 . . . 4_564 -42.3(3) ?
    O4B Nb1 O3A Ba1 1_556 . . 4_564 145.6(2) ?
    O4B Nb1 O3A Ba1 1_556 . . 4_565 58.1(3) ?
    O4B Nb1 O3A Nb2 . . . 2_644 47.8(5) ?
    O4B Nb1 O3A Nb2 1_556 . . 2_644 -124.3(5) ?
    O4B Nb1 O3B Nb2 . . . 2_644 91.4(6) ?
    O4B Nb1 O3B Nb2 1_556 . . 2_644 -81.7(6) ?
    O4B Nb1 O3B Sr1 . . . 4_565 -143.1(2) ?
    O4B Nb1 O3B Sr1 1_556 . . 4_564 138.3(2) ?
    O4B Nb1 O3B Sr1 . . . 4_564 -48.7(2) ?
    O4B Nb1 O3B Sr1 1_556 . . 4_565 43.8(2) ?
    O4B Nb1 O4A Ba1 . . . 4_564 178.8(7) ?
    O4B Nb1 O4A Nb1 . . . 1_554 15.7(7) ?
    O4B Nb1 O4A Sr2 . . . 1_554 -77.3(6) ?
    O4B Nb1 O4B Nb1 1_556 . . 1_554 180.003(2) ?
    O4B Nb1 O4B Sr1 1_556 . . 1_554 33.9(9) ?
    O4B Nb1 O4B Sr2 1_556 . . 1_554 -79.1(8) ?
    O4B Sr2 O2A Ba1 3_666 . . 1_554 142.2(7) ?
    O4B Sr2 O2A Ba1 4_566 . . 1_554 -109.5(7) ?
    O4B Sr2 O2A Ba1 2_656 . . 1_554 68.2(7) ?
    O4B Sr2 O2A Ba1 1_556 . . 1_554 -35.7(7) ?
    O4B Sr2 O2A Nb1 2_656 . . 2_655 -27.5(2) ?
    O4B Sr2 O2A Nb1 1_556 . . . 41.66(19) ?
    O4B Sr2 O2A Nb1 2_656 . . . 145.5(3) ?
    O4B Sr2 O2A Nb1 4_566 . . . -32.1(3) ?
    O4B Sr2 O2A Nb1 3_666 . . . -140.4(2) ?
    O4B Sr2 O2A Nb1 1_556 . . 2_655 -131.4(3) ?
    O4B Sr2 O2A Nb1 3_666 . . 2_655 46.5(3) ?
    O4B Sr2 O2A Nb1 4_566 . . 2_655 154.87(19) ?
    O4B Sr2 O2A Sr2 3_666 . . 1_554 -46.3(2) ?
    O4B Sr2 O2A Sr2 4_566 . . 1_554 62.06(18) ?
    O4B Sr2 O2A Sr2 1_556 . . 1_554 135.8(2) ?
    O4B Sr2 O2A Sr2 2_656 . . 1_554 -120.32(18) ?
    O4B Sr2 O2B Nb1 2_656 . . . 161.9(3) ?
    O4B Sr2 O2B Nb1 1_556 . . . 50.22(18) ?
    O4B Sr2 O2B Nb1 2_656 . . 2_655 -36.26(17) ?
    O4B Sr2 O2B Nb1 4_566 . . 2_655 146.70(17) ?
    O4B Sr2 O2B Nb1 3_666 . . 2_655 29.3(3) ?
    O4B Sr2 O2B Nb1 1_556 . . 2_655 -147.9(3) ?
    O4B Sr2 O2B Nb1 3_666 . . . -132.61(19) ?
    O4B Sr2 O2B Nb1 4_566 . . . -15.2(3) ?
    O4B Sr2 O2B Sr2 3_666 . . 1_554 -51.3(2) ?
    O4B Sr2 O2B Sr2 1_556 . . 1_554 131.6(2) ?
    O4B Sr2 O2B Sr2 4_566 . . 1_554 66.16(17) ?
    O4B Sr2 O2B Sr2 2_656 . . 1_554 -116.80(17) ?
    O5A Ba1 O1 Ba1 . . . 1_554 0.0 ?
    O5A Ba1 O1 Ba1B . . . 8_545 76.2(16) ?
    O5A Ba1 O1 Ba1B . . . 8_544 6.96(12) ?
    O5A Ba1 O1 Ba1B . . . . -76.2(16) ?
    O5A Ba1 O1 Ba1B . . . 1_554 -6.96(12) ?
    O5A Ba1 O1 Nb1 . . . . -100.79(18) ?
    O5A Ba1 O1 Nb1 . . . 8_545 100.79(17) ?
    O5A Ba1 O1 Sr1 . . . 1_554 0.0 ?
    O5A Nb2 O5B Nb2 1_556 . . 1_554 180.0000(10)
                                               ?
    O5A Nb2 O5B Nb2 . . . 1_554 0.0 ?
    O5A Nb2 O5B O5B . . . 3_765 0.000(3) ?
    O5A Nb2 O5B O5B 1_556 . . 3_765 180.000(4) ?
    O5B Nb2 O5A Ba1 . . . . 0.0 ?
    O5B Nb2 O5A Ba1 3_765 . . . 180.000(2) ?
    O5B Nb2 O5A Ba1 3_765 . . 3_765 0.000(2) ?
    O5B Nb2 O5A Ba1 . . . 3_765 180.0 ?
    O5B Nb2 O5B Nb2 3_765 . . 1_554 0.0 ?
_iucr_refine_instructions_details
;
TITL
CELL 0.71073 12.43478 12.43478 3.936972 90 90 90
ZERR 5 0.000115 0.000115 0.000057 0 0 0
LATT -1
SYMM -Y,+X,+Z
SYMM -X,-Y,+Z
SYMM +Y,-X,+Z
SYMM 0.5-X,0.5+Y,+Z
SYMM 0.5+X,0.5-Y,+Z
SYMM 0.5-Y,0.5-X,+Z
SYMM 0.5+Y,0.5+X,+Z
SFAC O Sr Nb Ba
UNIT 30 3 10 2
DFIX 1.85 0.001 O5A Nb2
DFIX 1.85 0.001 O5B Nb2
ISOR 0.03 0.04 O5B O5A
EADP O4A O4B
EADP O3A O3B
EADP O2A O2B
EADP Sr1 Ba1
EADP O5A O5B
EXYZ Sr1 Ba1
L.S. 20
PLAN  5
SIZE 0.12 0.12 0.12
TEMP -173
bond
conf
fmap 2
acta 55
MERG 2
TWIN 0 1 0 1 0 0 0 0 -1 2
WGHT    0.041700    1.972200
EXTI    0.033957
BASF   0.49211
FVAR       2.82327
PART 1
BA1   4    0.827176    0.327176    0.507515    10.18000    0.01038    0.01038 =
         0.00932    0.00018    0.00018   -0.00828
PART 0
PART 3
BA1B  4    0.813981    0.354309    0.506879    10.07000    0.01703    0.00701 =
         0.00714   -0.00045   -0.00024   -0.00788
PART 0
NB1   3    0.574560    0.288626    0.000503    11.00000    0.00466    0.00369 =
         0.00531   -0.00130   -0.00007   -0.00120
NB2   3    1.000000    0.500000    0.987717    10.25000    0.00313    0.00313 =
         0.00306    0.00000    0.00000   -0.00024
PART 2
SR1   2    0.827176    0.327176    0.507515    10.19000    0.01038    0.01038 =
         0.00932    0.00018    0.00018   -0.00828
PART 0
SR2   2    0.500000    0.500000    0.512031    10.18500    0.00182    0.00182 =
         0.00374    0.00000    0.00000    0.00000
O1    1    0.718684    0.218684    0.034856    10.50000    0.00669    0.00669 =
         0.02975    0.00011    0.00011    0.00343
PART 1
O2A   1    0.634060    0.433446   -0.013900    10.48000    0.01067    0.00286 =
         0.01082   -0.00243    0.00310   -0.00358
PART 0
PART 2
O2B   1    0.643712    0.428574    0.098457    10.52000    0.01067    0.00286 =
         0.01082   -0.00243    0.00310   -0.00358
PART 0
PART 1
O3A   1    0.496571    0.155198    0.103520    10.48000    0.00787    0.00472 =
         0.01295   -0.00166    0.00059   -0.00394
PART 0
PART 2
O3B   1    0.490707    0.157705   -0.020830    10.52000    0.00787    0.00472 =
         0.01295   -0.00166    0.00059   -0.00394
PART 0
PART 1
O4A   1    0.550979    0.284504   -0.462377    10.48000    0.02333    0.01035 =
         0.00264    0.00158   -0.00004   -0.00287
PART 0
PART 2
O4B   1    0.597424    0.306639   -0.465627    10.52000    0.02333    0.01035 =
         0.00264    0.00158   -0.00004   -0.00287
PART 0
PART 1
O5A   1    1.000000    0.500000    0.517860    10.09000    0.03788    0.03788 =
         0.00457    0.00000    0.00000   -0.02576
PART 0
PART 2
O5B   1    0.978936    0.478936    0.527420    10.16000    0.03788    0.03788 =
         0.00457    0.00000    0.00000   -0.02576
HKLF 4
REM
REM R1 =  0.0274 for   2204 Fo > 4sig(Fo)  and  0.0286 for all   2265 data
REM     82 parameters refined using     15 restraints
END
WGHT      0.0285      1.5709
REM Highest difference peak  2.149,  deepest hole -1.962,  1-sigma level  0.356
Q1    1   0.5925  0.2643 -0.4919  11.00000  0.05    2.15
Q2    1   0.9747  0.5253  0.5157  10.50000  0.05    2.12
Q3    1   0.7953  0.2953 -0.0092  10.50000  0.05    1.64
Q4    1   0.3434  0.1566 -0.0127  10.50000  0.05    1.52
Q5    1   0.5397  0.6064  0.5115  11.00000  0.05    1.49
;
data_global
_journal_date_recd_electronic     2013-06-05
_journal_date_accepted     2013-09-10
_journal_name_full     'Acta Crystallographica, Section E'
_journal_year     2013
_journal_volume     69
_journal_issue     10
_journal_page_first     i69
_journal_page_last     i70
_journal_paper_category     QI
_journal_paper_doi     10.1107/S1600536813025142
_journal_coeditor_code     FF2110
_publ_contact_author_name     'Stachowicz Marcin'
_publ_contact_author_address
;
Chemistry Department, Uniwersity of Warsaw,
1 Pasteura Str., 02-093, Warsaw, Poland
;
_publ_contact_author_email     marcin.stachowicz@chem.uw.edu.pl
_publ_contact_author_fax     '+4822 822 59 96'
_publ_contact_author_phone     '+4822 822 02 11 int. 212'
_publ_section_title
;
SBN60, strontium-barium niobate at 100 K
;
loop_
    _publ_author_name
    _publ_author_address
    'Stachowicz, Marcin'
;
Chemistry Department, Uniwersity of Warsaw,
1 Pasteura Str., 02-093, Warsaw, Poland
;
    'Gawryszewska, Olga'
;
Chemistry Department, Uniwersity of Warsaw,
1 Pasteura Str., 02-093, Warsaw, Poland
;
    'Swirkowicz, Marek A.'
;
Institute of Electronic Materials Technology,
133 Wolczynska Str., 01-919 Warsaw, Poland
;
    'Lukasiewicz, Tadeusz'
;
Institute of Electronic Materials Technology,
133 Wolczynska Str., 01-919 Warsaw, Poland
;
