# Supplementary material for: SBN60, strontium-barium niobate at 100 K
Source: Acta Crystallogr Sect E Struct Rep Online. 2013 Sep 28;69(Pt 10):i69–70. doi: 10.1107/S1600536813025142 (PMC3790337; doi:10.1107/S1600536813025142)
Supplement: Supplementary file 2 [file e-69-00i69-Isup2.hkl]

# 
# h,k,l, Fc-squared, Fo-squared, sigma(Fo-squared) and status flag 
# 
data_I
_shelx_title ' ' 
_shelx_refln_list_code          4 
_shelx_F_calc_maximum      529.42 
_exptl_crystal_F_000       876.00 
_reflns_d_resolution_high  0.5281 
 
loop_ 
 _symmetry_equiv_pos_as_xyz 
 'x, y, z' 
 '-y, x, z' 
 '-x, -y, z' 
 'y, -x, z' 
 '-x+1/2, y+1/2, z' 
 'x+1/2, -y+1/2, z' 
 '-y+1/2, -x+1/2, z' 
 'y+1/2, x+1/2, z' 
 
_cell_length_a    12.4348 
_cell_length_b    12.4348 
_cell_length_c     3.9370 
_cell_angle_alpha  90.000 
_cell_angle_beta   90.000 
_cell_angle_gamma  90.000 
 
_shelx_F_squared_multiplier     1.000 
 
loop_ 
 _refln_index_h 
 _refln_index_k 
 _refln_index_l 
 _refln_F_squared_calc 
 _refln_F_squared_meas 
 _refln_F_squared_sigma 
 _refln_observed_status 
   0   0  -7     4230.29     4819.70    197.82 o 
   1   1  -7       62.85       35.64     32.40 o 
   0   2  -7      380.42      366.27     48.01 o 
   1   2  -7     1771.13     1741.20     44.55 o 
   2   2  -7     1825.34     1728.54     83.92 o 
   1   3  -7     3590.02     3697.01     61.95 o 
   2   3  -7     1467.63     1417.33     40.31 o 
   3   3  -7      154.95      182.09     30.27 o 
   0   4  -7      732.36      792.04     53.53 o 
   1   4  -7      527.28      493.64     32.42 o 
   2   4  -7      617.41      623.32     33.92 o 
   3   4  -7       21.48       -2.33     22.80 o 
   4   4  -7      353.79      353.86     52.29 o 
   1   5  -7       83.78       86.55     21.69 o 
   2   5  -7      385.64      368.09     29.50 o 
   3   5  -7      531.96      588.93     34.13 o 
   4   5  -7     2507.96     2509.84     75.29 o 
   5   5  -7     3562.56     3679.71    126.03 o 
   0   6  -7     3891.80     4040.94     92.46 o 
   1   6  -7       27.96       38.99     26.47 o 
   2   6  -7     2231.40     2291.95     53.60 o 
   3   6  -7     1473.66     1472.88     47.93 o 
   4   6  -7      209.08      195.42     32.61 o 
   5   6  -7      603.07      516.81     40.44 o 
   1   7  -7     3636.15     3668.94     62.17 o 
   2   7  -7      642.00      640.74     32.61 o 
   3   7  -7      286.61      284.57     32.21 o 
   0   8  -7      282.36      328.01     51.04 o 
   1   8  -7      144.15      198.51     68.68 o 
   0   0  -6    29495.71    33330.68    514.64 o 
   1   1  -6      279.12      278.63     34.98 o 
   0   2  -6      204.85      176.83     28.35 o 
   1   2  -6       40.27       46.74     17.06 o 
   2   2  -6       31.68       50.32     23.41 o 
   1   3  -6      572.45      516.43     25.84 o 
   2   3  -6     1981.82     2063.91     44.73 o 
   3   3  -6     3089.38     3079.00     75.82 o 
   0   4  -6     1162.98     1210.80     61.64 o 
   1   4  -6     7981.79     8196.81     86.57 o 
   2   4  -6     5232.74     5419.37     66.17 o 
   3   4  -6       13.11       37.68     17.68 o 
   4   4  -6      615.56      637.85     39.23 o 
   1   5  -6      451.98      399.17     25.69 o 
   2   5  -6      449.11      479.35     27.39 o 
   3   5  -6     2224.81     2102.39     48.86 o 
   4   5  -6      211.76      238.65     22.97 o 
   5   5  -6     5266.03     4945.93    141.07 o 
   0   6  -6      700.46      578.65     46.70 o 
   1   6  -6      128.75      151.25     21.01 o 
   2   6  -6     2407.71     2313.36     51.82 o 
   3   6  -6     2940.62     2950.78     57.50 o 
   4   6  -6      126.59      130.67     20.55 o 
   5   6  -6      276.86      251.86     28.44 o 
   6   6  -6     5284.27     5199.81    116.14 o 
   1   7  -6     3511.49     3359.66     61.84 o 
   2   7  -6      424.96      442.14     27.86 o 
   3   7  -6      729.74      761.10     32.89 o 
   4   7  -6      831.83      824.82     41.88 o 
   5   7  -6      879.40      840.71     41.72 o 
   6   7  -6       22.55       31.15     22.63 o 
   7   7  -6     5653.12     5656.40    121.41 o 
   0   8  -6     1445.03     1336.38     54.74 o 
   1   8  -6      732.38      759.86     33.19 o 
   2   8  -6     4106.57     4093.87     68.10 o 
   3   8  -6     3302.89     3264.84     60.99 o 
   4   8  -6      976.04     1044.63     44.98 o 
   5   8  -6     1029.91     1029.34     44.33 o 
   6   8  -6      831.79      833.62     40.68 o 
   7   8  -6      802.90      765.63     36.36 o 
   8   8  -6     3590.35     3467.09     96.96 o 
   1   9  -6     1458.02     1482.45     40.52 o 
   2   9  -6       51.39       76.47     19.95 o 
   3   9  -6      292.51      313.77     25.26 o 
   4   9  -6     2919.18     2895.53     69.41 o 
   5   9  -6      992.37     1016.75     45.22 o 
   6   9  -6      382.73      428.27     34.12 o 
   7   9  -6      470.55      395.42     32.18 o 
   8   9  -6       68.21       69.64     20.95 o 
   9   9  -6     2854.60     2816.02     87.44 o 
   0  10  -6     3067.47     2988.47     78.54 o 
   1  10  -6      588.49      597.84     29.37 o 
   2  10  -6     2929.58     2892.96     54.76 o 
   3  10  -6       27.37        2.48     20.54 o 
   4  10  -6      416.27      409.49     32.70 o 
   5  10  -6     2467.89     2400.06     64.10 o 
   6  10  -6       27.58        5.58     22.87 o 
   7  10  -6      449.91      520.62     35.23 o 
   8  10  -6      286.20      342.15     30.97 o 
   9  10  -6     1093.44     1069.72     42.90 o 
   1  11  -6      889.57      869.24     38.76 o 
   2  11  -6     2780.29     2769.07     63.26 o 
   3  11  -6      286.16      272.43     27.54 o 
   4  11  -6      155.65      180.91     31.55 o 
   5  11  -6      261.77      257.38     33.26 o 
   6  11  -6     2254.90     2141.83     80.56 o 
   7  11  -6      388.87      393.06     42.61 o 
   8  11  -6     1358.67     1288.49     64.02 o 
   0  12  -6     1777.73     1748.52     73.65 o 
   1  12  -6      626.31      588.69     34.45 o 
   2  12  -6      765.33      796.98     41.42 o 
   3  12  -6      435.24      479.15     29.39 o 
   4  12  -6     2245.13     2179.39     63.75 o 
   5  12  -6      109.24      163.01     30.95 o 
   6  12  -6     5527.86     5612.19    126.40 o 
   1  13  -6      274.54      264.18     28.59 o 
   2  13  -6     1849.64     1817.04     52.39 o 
   3  13  -6      998.73      880.02     36.77 o 
   4  13  -6      308.24      330.51     33.15 o 
   5  13  -6      541.01      517.52     55.12 o 
   0   0  -5     5506.75     5340.38    145.12 o 
   1   1  -5      142.66      186.46     20.21 o 
   0   2  -5      647.11      643.67     25.49 o 
   1   2  -5     4959.01     4966.41     46.37 o 
   2   2  -5     4085.94     4119.88     58.66 o 
   1   3  -5     9258.36     9756.92     68.02 o 
   2   3  -5     3662.77     3609.91     41.21 o 
   3   3  -5      237.37      272.18     19.76 o 
   0   4  -5     1895.23     1915.38     48.65 o 
   1   4  -5      921.03      884.91     23.71 o 
   2   4  -5     1146.56     1206.44     26.63 o 
   3   4  -5       80.45       90.60     11.83 o 
   4   4  -5      554.88      589.57     26.16 o 
   1   5  -5       86.97      142.95     19.06 o 
   2   5  -5     1136.17     1068.13     35.65 o 
   3   5  -5     1802.64     1868.36     39.05 o 
   4   5  -5     6419.72     6418.01     70.83 o 
   5   5  -5     8361.39     8396.95    135.23 o 
   0   6  -5     9964.48     9815.10    146.19 o 
   1   6  -5       39.64       39.00     17.14 o 
   2   6  -5     5056.17     5007.81     68.13 o 
   3   6  -5     3318.35     3206.32     54.78 o 
   4   6  -5      215.31      255.53     19.05 o 
   5   6  -5     1458.46     1425.76     41.74 o 
   6   6  -5      991.19     1034.32     52.44 o 
   1   7  -5     8328.10     8187.01     95.30 o 
   2   7  -5     1814.90     1788.73     42.54 o 
   3   7  -5      931.80      905.04     31.88 o 
   4   7  -5     1242.29     1199.75     33.23 o 
   5   7  -5     1466.76     1440.53     42.33 o 
   6   7  -5      186.26      195.38     21.41 o 
   7   7  -5     2224.57     2111.26    103.79 o 
   0   8  -5      466.53      441.81     38.43 o 
   1   8  -5      328.15      328.85     22.64 o 
   2   8  -5      679.13      679.20     28.97 o 
   3   8  -5     3347.28     3223.91     56.54 o 
   4   8  -5     1158.93     1086.72     34.68 o 
   5   8  -5       78.49      152.46     24.75 o 
   6   8  -5     2751.80     2700.71     57.60 o 
   7   8  -5      401.46      379.70     22.56 o 
   8   8  -5      837.04      725.95     40.16 o 
   1   9  -5      781.87      798.71     31.11 o 
   2   9  -5      158.83      171.94     25.72 o 
   3   9  -5      392.56      362.77     24.23 o 
   4   9  -5     2485.09     2385.54     49.73 o 
   5   9  -5    11794.88    11964.29    109.22 o 
   6   9  -5     1211.14     1233.46     34.95 o 
   7   9  -5     3452.08     3431.64     55.96 o 
   8   9  -5     1230.95     1250.71     35.95 o 
   9   9  -5     1669.40     1528.72     55.69 o 
   0  10  -5     2366.50     2281.07     65.37 o 
   1  10  -5     7700.92     7623.71     87.97 o 
   2  10  -5      858.25      798.48     31.53 o 
   3  10  -5       44.75       54.75     18.04 o 
   4  10  -5      122.74      158.64     18.56 o 
   5  10  -5       71.60      121.07     18.95 o 
   6  10  -5      607.58      587.83     24.97 o 
   7  10  -5      832.64      790.17     29.99 o 
   8  10  -5     1054.95     1034.44     33.62 o 
   9  10  -5     2618.60     2469.65     49.20 o 
  10  10  -5      239.31      248.88     29.57 o 
   1  11  -5     1456.29     1502.81     56.46 o 
   2  11  -5     1128.76     1073.41     56.32 o 
   3  11  -5     5896.56     5921.77     85.05 o 
   4  11  -5      479.28      472.45     29.56 o 
   5  11  -5      137.74      144.25     22.51 o 
   6  11  -5     1691.77     1541.37     46.19 o 
   7  11  -5      528.23      555.52     31.32 o 
   8  11  -5     3472.14     3369.80     66.38 o 
   9  11  -5     1138.40     1189.41     49.46 o 
  10  11  -5      110.74      125.64     23.03 o 
  11  11  -5     1552.18     1479.87     82.30 o 
   0  12  -5     1426.85     1372.64     78.33 o 
   1  12  -5      121.20      160.88     32.67 o 
   2  12  -5     1043.29     1063.35     43.05 o 
   3  12  -5     1165.48     1122.05     49.56 o 
   4  12  -5     2228.93     2224.81     53.86 o 
   5  12  -5      208.80      229.94     25.20 o 
   6  12  -5      810.60      714.97     34.90 o 
   7  12  -5        1.85       64.03     21.51 o 
   8  12  -5     2184.89     2100.95     54.11 o 
   9  12  -5      149.17      134.10     23.69 o 
  10  12  -5     1071.22      962.47     49.87 o 
  11  12  -5     1477.19     1345.18     56.15 o 
  12  12  -5     4443.13     4331.36    134.06 o 
   1  13  -5      804.42      717.40     34.95 o 
   2  13  -5       97.72      104.62     25.62 o 
   3  13  -5     3769.85     3732.45     64.53 o 
   4  13  -5     4500.32     4475.04     76.31 o 
   5  13  -5       74.51       92.08     24.68 o 
   6  13  -5        1.13       25.72     21.61 o 
   7  13  -5     5455.81     5192.21     91.18 o 
   8  13  -5     1263.36     1236.32     43.48 o 
   9  13  -5       29.74       38.03     22.23 o 
  10  13  -5      244.89      155.54     36.85 o 
  11  13  -5     1110.32     1084.02     52.11 o 
   0  14  -5    10242.53    10524.79    187.99 o 
   1  14  -5      621.99      609.59     34.00 o 
   2  14  -5      679.06      622.22     28.97 o 
   3  14  -5       57.52       76.93     19.70 o 
   4  14  -5      231.69      283.58     23.32 o 
   5  14  -5       31.46       26.10     20.44 o 
   6  14  -5      262.85      275.57     27.45 o 
   7  14  -5      209.20      169.79     22.78 o 
   8  14  -5     2142.77     2007.32     59.46 o 
   9  14  -5      401.41      394.16     29.75 o 
  10  14  -5      578.99      552.29     59.43 o 
   1  15  -5      322.83      365.31     25.55 o 
   2  15  -5       12.71       49.72     19.56 o 
   3  15  -5      798.66      814.35     33.09 o 
   4  15  -5     3639.65     3658.48     63.17 o 
   5  15  -5      952.81      922.31     36.89 o 
   6  15  -5       69.96       96.84     21.46 o 
   7  15  -5     5336.15     5319.76     78.62 o 
   8  15  -5      164.17      162.47     26.74 o 
   0  16  -5      384.71      361.96     37.28 o 
   1  16  -5       21.61       34.30     17.92 o 
   2  16  -5      476.56      431.42     24.68 o 
   3  16  -5     2032.55     1885.35     45.51 o 
   4  16  -5      673.91      707.23     31.17 o 
   5  16  -5      131.38      100.51     23.18 o 
   6  16  -5      667.35      689.04     35.54 o 
   7  16  -5      200.16       61.56     54.01 o 
   1  17  -5     1947.46     1935.79     43.57 o 
   2  17  -5     1328.18     1329.09     36.81 o 
   3  17  -5     2565.58     2523.11     58.86 o 
   4  17  -5      311.07      305.26     68.56 o 
   0   0  -4    82200.66   107098.27    588.56 o 
   1   1  -4      316.33      343.59     16.25 o 
   0   2  -4      194.29      168.81     18.77 o 
   1   2  -4      115.28      111.94      8.40 o 
   2   2  -4       88.87       81.84     11.78 o 
   1   3  -4      756.01      733.40     16.96 o 
   2   3  -4     5040.77     5000.83     40.73 o 
   3   3  -4     8617.32     8855.81     77.84 o 
   0   4  -4     2868.33     2803.17     45.18 o 
   1   4  -4    20221.88    21157.55     85.82 o 
   2   4  -4    12691.83    13026.22     71.71 o 
   3   4  -4       35.97       74.44     11.34 o 
   4   4  -4     1687.35     1677.11     31.37 o 
   1   5  -4      412.02      393.13     14.77 o 
   2   5  -4     1374.96     1326.70     22.89 o 
   3   5  -4     5556.59     5327.34     41.58 o 
   4   5  -4      314.52      343.31     11.27 o 
   5   5  -4    13110.48    13664.11     94.29 o 
   0   6  -4     2045.91     1941.05     47.82 o 
   1   6  -4      305.23      338.54     23.84 o 
   2   6  -4     5457.63     5470.04     49.84 o 
   3   6  -4     7690.44     7720.42     48.55 o 
   4   6  -4       90.64       97.45      8.86 o 
   5   6  -4      553.66      597.82     15.83 o 
   6   6  -4    13211.03    13368.05    107.83 o 
   1   7  -4     8044.45     8172.00     63.83 o 
   2   7  -4     1106.93     1102.22     21.75 o 
   3   7  -4     1528.22     1479.24     23.52 o 
   4   7  -4     2347.88     2301.49     29.18 o 
   5   7  -4     1504.23     1493.29     25.16 o 
   6   7  -4       26.06       28.00      9.80 o 
   7   7  -4    11308.19    11590.29     99.21 o 
   0   8  -4     3548.22     3478.09     55.30 o 
   1   8  -4     2061.05     2055.04     31.29 o 
   2   8  -4     9909.90    10082.45     65.01 o 
   3   8  -4     7955.58     8161.71     55.21 o 
   4   8  -4     2489.62     2461.80     30.79 o 
   5   8  -4     2537.99     2459.14     32.19 o 
   6   8  -4     1679.93     1621.64     28.86 o 
   7   8  -4     2002.17     1856.59     39.49 o 
   8   8  -4     8057.93     8025.21    112.29 o 
   1   9  -4     2902.98     2845.66     32.86 o 
   2   9  -4       68.26       92.74     12.41 o 
   3   9  -4      752.93      740.81     18.91 o 
   4   9  -4     6937.64     6965.25     51.41 o 
   5   9  -4     1762.49     1743.37     30.21 o 
   6   9  -4      799.30      795.88     25.63 o 
   7   9  -4      573.14      539.89     25.25 o 
   8   9  -4       91.67      123.66     17.62 o 
   9   9  -4     7055.87     7004.91    106.86 o 
   0  10  -4     7148.49     7012.20     94.76 o 
   1  10  -4      976.30      957.81     27.34 o 
   2  10  -4     6799.26     6822.82     68.32 o 
   3  10  -4       19.11       25.88     13.20 o 
   4  10  -4      967.75      979.45     30.01 o 
   5  10  -4     5595.21     5549.30     75.56 o 
   6  10  -4       16.24       46.09     17.44 o 
   7  10  -4     1033.95     1017.27     35.75 o 
   8  10  -4      611.55      590.85     32.83 o 
   9  10  -4     2171.27     2189.05     56.46 o 
  10  10  -4      798.22      895.79     64.12 o 
   1  11  -4     1861.79     1891.89     41.75 o 
   2  11  -4     6325.15     6279.81     89.93 o 
   3  11  -4      333.58      300.14     23.04 o 
   4  11  -4      351.99      326.94     22.19 o 
   5  11  -4      407.51      476.45     25.47 o 
   6  11  -4     5249.12     5109.10     75.34 o 
   7  11  -4      706.68      618.69     30.58 o 
   8  11  -4     2935.89     2753.31     63.25 o 
   9  11  -4     2807.42     2641.61     62.75 o 
  10  11  -4     1140.67     1098.47     49.52 o 
  11  11  -4     1353.94     1419.24     79.86 o 
   0  12  -4     3913.19     3929.14     79.86 o 
   1  12  -4     1552.72     1535.77     36.81 o 
   2  12  -4     1604.24     1617.81     37.66 o 
   3  12  -4      980.47     1053.95     34.03 o 
   4  12  -4     4755.99     4610.52     66.47 o 
   5  12  -4      200.75      231.36     19.43 o 
   6  12  -4    12936.26    13127.45    140.39 o 
   7  12  -4      236.93      259.09     24.05 o 
   8  12  -4     1750.97     1646.28     51.51 o 
   9  12  -4        9.01       38.67     22.97 o 
  10  12  -4     3941.91     3809.35     86.28 o 
  11  12  -4      193.72      187.92     33.30 o 
  12  12  -4       65.46       52.97     41.70 o 
   1  13  -4      247.21      263.93     18.82 o 
   2  13  -4     4469.13     4348.16     57.64 o 
   3  13  -4     1575.82     1466.88     37.38 o 
   4  13  -4      500.96      498.90     26.94 o 
   5  13  -4      840.02      850.05     32.19 o 
   6  13  -4      155.45      179.70     21.00 o 
   7  13  -4     1508.29     1492.78     44.33 o 
   8  13  -4       62.40       66.56     23.61 o 
   9  13  -4      772.39      792.04     39.59 o 
  10  13  -4     4902.40     4749.41     96.87 o 
  11  13  -4     1127.86     1007.41     59.06 o 
  12  13  -4      213.96      152.27     39.07 o 
  13  13  -4      316.89      303.78     52.96 o 
   0  14  -4    10582.98    10466.16    122.80 o 
   1  14  -4       25.21       34.57     14.62 o 
   2  14  -4     1716.46     1592.89     35.30 o 
   3  14  -4       47.65       62.60     15.46 o 
   4  14  -4     4234.84     4148.97     54.90 o 
   5  14  -4      373.70      418.56     24.53 o 
   6  14  -4     1257.26     1247.83     36.55 o 
   7  14  -4      372.67      320.71     23.21 o 
   8  14  -4       28.54       41.57     18.96 o 
   9  14  -4       13.92       46.38     24.00 o 
  10  14  -4     5232.67     5050.45    101.25 o 
  11  14  -4       10.09       62.08     29.32 o 
  12  14  -4       44.09       54.29     30.26 o 
  13  14  -4      698.26      704.85     46.02 o 
  14  14  -4    10290.85    10054.40    203.35 o 
   1  15  -4     1284.01     1280.41     34.93 o 
   2  15  -4     1096.35     1116.12     31.43 o 
   3  15  -4     2132.20     2125.05     41.22 o 
   4  15  -4     2311.80     2209.34     41.92 o 
   5  15  -4      757.89      752.83     28.37 o 
   6  15  -4      268.44      218.02     22.57 o 
   7  15  -4     2814.91     2649.44     51.59 o 
   8  15  -4      294.64      347.55     25.86 o 
   9  15  -4      232.66      224.48     29.56 o 
  10  15  -4     3376.18     3285.05    103.86 o 
  11  15  -4      213.90      184.07     32.35 o 
  12  15  -4      394.00      394.47     39.27 o 
   0  16  -4      573.26      528.34     35.03 o 
   1  16  -4     1987.65     1946.83     40.40 o 
   2  16  -4       94.42      107.80     20.72 o 
   3  16  -4     3354.83     3129.81     52.94 o 
   4  16  -4     1853.12     1787.75     41.35 o 
   5  16  -4      714.13      733.79     29.17 o 
   6  16  -4     3987.85     3974.60     67.47 o 
   7  16  -4      921.74      921.46     39.26 o 
   8  16  -4     3121.12     3098.48     60.11 o 
   9  16  -4       16.33       34.04     26.15 o 
  10  16  -4      935.81      953.33     50.66 o 
  11  16  -4     1158.55     1107.45     53.54 o 
   1  17  -4     2200.46     2045.84     44.55 o 
   2  17  -4     1012.04      973.42     32.91 o 
   3  17  -4      368.16      394.01     24.52 o 
   4  17  -4       36.62       25.74     18.32 o 
   5  17  -4       91.82       76.40     19.05 o 
   6  17  -4     1270.35     1281.26     36.65 o 
   7  17  -4      409.29      428.30     27.94 o 
   8  17  -4     1878.29     1928.00     45.64 o 
   9  17  -4      928.32      836.56     35.06 o 
  10  17  -4      154.59      133.21     25.05 o 
   0  18  -4     1844.00     1743.40     63.19 o 
   1  18  -4      967.51      946.37     35.24 o 
   2  18  -4     2162.86     2075.80     48.25 o 
   3  18  -4      179.31      236.67     21.90 o 
   4  18  -4      234.04      263.59     22.84 o 
   5  18  -4     2532.75     2482.94     56.52 o 
   6  18  -4     1383.64     1307.34     42.08 o 
   7  18  -4      114.61      118.05     22.24 o 
   8  18  -4      231.37      205.45     24.19 o 
   1  19  -4      653.44      733.98     32.42 o 
   2  19  -4      409.46      398.87     27.13 o 
   3  19  -4      255.89      223.11     23.95 o 
   4  19  -4     1057.91     1088.53     37.52 o 
   5  19  -4     2984.16     2853.20     54.90 o 
   0   0  -3     8588.98     9413.23    442.66 o 
   1   1  -3      249.78      243.93     15.43 o 
   0   2  -3     1188.91     1236.38     30.55 o 
   1   2  -3    12167.41    11939.71     71.92 o 
   2   2  -3     8869.94     8592.08     88.35 o 
   1   3  -3    21069.77    22219.72     94.66 o 
   2   3  -3     7600.67     7654.45     57.58 o 
   3   3  -3      365.96      270.63     20.86 o 
   0   4  -3     4093.30     4169.90     57.98 o 
   1   4  -3      986.18      861.99     20.00 o 
   2   4  -3     1402.63     1391.25     23.92 o 
   3   4  -3      163.21      216.22     11.66 o 
   4   4  -3     1015.41      924.98     25.94 o 
   1   5  -3       10.80       44.95      7.26 o 
   2   5  -3     2158.73     2064.81     26.12 o 
   3   5  -3     3928.67     3851.43     32.44 o 
   4   5  -3    14721.28    14856.84     75.58 o 
   5   5  -3    16723.55    17248.80    164.59 o 
   0   6  -3    20536.27    20110.49    145.33 o 
   1   6  -3       45.18       81.39     10.67 o 
   2   6  -3    11372.28    11819.75     59.45 o 
   3   6  -3     7382.90     7487.66     43.19 o 
   4   6  -3       96.90      118.34      7.91 o 
   5   6  -3     2850.83     2854.84     29.79 o 
   6   6  -3     1385.73     1326.50     36.54 o 
   1   7  -3    16986.59    17700.85     70.16 o 
   2   7  -3     4145.35     4117.34     30.82 o 
   3   7  -3     1959.81     1872.54     21.12 o 
   4   7  -3     2862.69     2750.36     26.62 o 
   5   7  -3     2677.82     2677.77     28.08 o 
   6   7  -3      398.82      393.86     14.02 o 
   7   7  -3     2764.84     2683.16     46.91 o 
   0   8  -3      489.23      484.86     17.41 o 
   1   8  -3      699.67      755.16     14.86 o 
   2   8  -3      739.08      741.43     15.70 o 
   3   8  -3     7206.94     7106.95     41.70 o 
   4   8  -3     1869.77     1733.10     20.98 o 
   5   8  -3       79.88       61.57      7.42 o 
   6   8  -3     5281.45     5363.86     41.51 o 
   7   8  -3      848.29      851.06     17.86 o 
   8   8  -3      914.78      804.33     29.57 o 
   1   9  -3     2007.51     1945.00     25.12 o 
   2   9  -3      541.30      597.44     14.27 o 
   3   9  -3     1548.25     1561.74     21.74 o 
   4   9  -3     4511.81     4460.10     36.53 o 
   5   9  -3    24275.06    25362.54     89.99 o 
   6   9  -3     2356.87     2229.30     30.75 o 
   7   9  -3     6806.94     6676.17     53.39 o 
   8   9  -3     2625.94     2609.29     35.72 o 
   9   9  -3     2630.89     2615.96     50.35 o 
   0  10  -3     3883.69     3825.28     56.66 o 
   1  10  -3    15031.61    15122.13     76.87 o 
   2  10  -3     1034.00      994.78     20.02 o 
   3  10  -3       94.57      160.63     19.20 o 
   4  10  -3      146.79      202.66     10.92 o 
   5  10  -3       35.26       69.00      8.63 o 
   6  10  -3      875.34      870.68     19.53 o 
   7  10  -3     1850.70     1858.61     29.54 o 
   8  10  -3     1940.27     1911.67     33.24 o 
   9  10  -3     5331.71     5244.48     72.48 o 
  10  10  -3      330.14      342.41     33.46 o 
   1  11  -3     2944.03     2961.39     35.19 o 
   2  11  -3     1723.80     1738.55     26.21 o 
   3  11  -3    12140.12    12187.18     65.01 o 
   4  11  -3     1110.36     1129.36     20.27 o 
   5  11  -3      301.13      327.43     13.82 o 
   6  11  -3     3526.06     3457.49     37.08 o 
   7  11  -3     1021.18      956.56     24.77 o 
   8  11  -3     7215.69     7308.86     74.57 o 
   9  11  -3     2031.14     2013.58     51.92 o 
  10  11  -3      197.19      195.66     32.59 o 
  11  11  -3     3057.40     2777.62     88.24 o 
   0  12  -3     2095.29     2110.69     39.66 o 
   1  12  -3      213.89      267.48     12.45 o 
   2  12  -3     1576.79     1507.16     25.15 o 
   3  12  -3     2293.01     2225.96     29.11 o 
   4  12  -3     3995.06     3920.50     37.19 o 
   5  12  -3      632.67      683.69     17.50 o 
   6  12  -3      622.93      580.71     21.90 o 
   7  12  -3        3.37       29.20     14.58 o 
   8  12  -3     4481.32     4317.40     58.71 o 
   9  12  -3      402.07      406.77     26.17 o 
  10  12  -3     1647.59     1601.82     49.38 o 
  11  12  -3     2566.35     2492.51     54.85 o 
  12  12  -3     7632.82     7270.80    131.95 o 
   1  13  -3     1527.61     1582.82     28.02 o 
   2  13  -3       85.02       68.12     12.54 o 
   3  13  -3     7581.68     7699.94     65.63 o 
   4  13  -3     8174.64     8477.81     70.78 o 
   5  13  -3       50.78      104.46     16.14 o 
   6  13  -3        1.91       23.93     13.69 o 
   7  13  -3    10812.46    10877.66     94.86 o 
   8  13  -3     2454.75     2362.41     45.39 o 
   9  13  -3       11.95       35.03     16.79 o 
  10  13  -3      242.27      234.47     26.94 o 
  11  13  -3     2075.10     1933.64     55.20 o 
  12  13  -3     1473.22     1340.63     43.11 o 
  13  13  -3     2945.41     2947.27     87.47 o 
   0  14  -3    22100.57    23235.51    240.09 o 
   1  14  -3     1261.03     1253.47     30.12 o 
   2  14  -3      996.82      932.62     26.46 o 
   3  14  -3      103.53      108.31     15.94 o 
   4  14  -3      225.07      236.19     17.55 o 
   5  14  -3       50.65       89.99     15.28 o 
   6  14  -3      209.17      224.21     18.16 o 
   7  14  -3      334.47      335.50     22.51 o 
   8  14  -3     3816.23     3660.32     56.88 o 
   9  14  -3      768.00      827.95     30.15 o 
  10  14  -3      870.49      759.45     37.98 o 
  11  14  -3        1.81       25.90     23.78 o 
  12  14  -3      524.06      499.94     34.37 o 
  13  14  -3        7.36       41.61     25.46 o 
  14  14  -3     4303.56     4254.33    108.95 o 
   1  15  -3      538.08      563.78     24.20 o 
   2  15  -3       10.30       45.84     15.66 o 
   3  15  -3     1323.68     1358.14     34.13 o 
   4  15  -3     6563.29     6492.91     70.74 o 
   5  15  -3     1868.61     1821.74     36.85 o 
   6  15  -3      133.23      136.35     18.05 o 
   7  15  -3     9897.88    10083.04     95.56 o 
   8  15  -3      369.22      427.01     24.68 o 
   9  15  -3       44.49       68.63     18.43 o 
  10  15  -3     1907.66     1857.65     50.18 o 
  11  15  -3     4378.34     4120.99     74.28 o 
  12  15  -3       35.89       66.01     22.81 o 
  13  15  -3      223.36      210.31     27.60 o 
  14  15  -3       10.48       36.88     23.94 o 
  15  15  -3      299.57      261.73     40.41 o 
   0  16  -3      452.93      339.84     37.11 o 
   1  16  -3       21.63       40.97     17.91 o 
   2  16  -3      833.05      850.61     29.30 o 
   3  16  -3     3564.32     3546.31     54.00 o 
   4  16  -3      953.15      980.50     29.17 o 
   5  16  -3      431.22      466.70     21.61 o 
   6  16  -3     1197.03     1252.69     32.58 o 
   7  16  -3      400.94      383.75     23.31 o 
   8  16  -3      336.11      343.29     23.15 o 
   9  16  -3       73.24       64.73     17.44 o 
  10  16  -3      713.38      744.22     33.61 o 
  11  16  -3     5599.38     5332.95     77.92 o 
  12  16  -3     1423.73     1458.45     47.67 o 
  13  16  -3     2666.04     2669.19     57.12 o 
  14  16  -3      394.23      407.56     32.29 o 
   1  17  -3     3453.51     3497.65     58.29 o 
   2  17  -3     2510.82     2525.85     50.68 o 
   3  17  -3     4841.80     4751.33     67.64 o 
   4  17  -3      657.99      670.10     27.63 o 
   5  17  -3       48.97       78.92     17.20 o 
   6  17  -3     3475.32     3514.93     55.18 o 
   7  17  -3      220.11      228.84     20.88 o 
   8  17  -3     3071.41     3033.96     52.10 o 
   9  17  -3     2145.60     2044.90     46.72 o 
  10  17  -3      129.57      179.83     23.80 o 
  11  17  -3      824.86      866.17     36.13 o 
  12  17  -3       54.82       66.00     24.94 o 
  13  17  -3     2809.71     2646.00     56.68 o 
   0  18  -3      346.42      311.02     34.97 o 
   1  18  -3     4159.19     4210.95     65.34 o 
   2  18  -3     1921.51     1967.61     46.19 o 
   3  18  -3      250.72      221.78     22.73 o 
   4  18  -3      154.06      177.62     22.72 o 
   5  18  -3      660.01      607.54     28.04 o 
   6  18  -3      558.29      574.94     29.59 o 
   7  18  -3      202.66      193.88     20.56 o 
   8  18  -3      520.31      513.90     26.26 o 
   9  18  -3     2215.43     2121.68     48.23 o 
  10  18  -3       85.14      113.67     22.65 o 
  11  18  -3      372.58      379.23     27.50 o 
   1  19  -3      271.76      349.00     26.13 o 
   2  19  -3      239.22      255.57     24.83 o 
   3  19  -3       26.79       46.79     21.16 o 
   4  19  -3        7.94       56.85     21.36 o 
   5  19  -3     8634.92     8892.20     94.74 o 
   6  19  -3      207.90      223.68     25.16 o 
   7  19  -3     1998.38     2070.76     47.32 o 
   8  19  -3      514.25      516.16     26.21 o 
   9  19  -3     4283.94     4148.35     61.19 o 
  10  19  -3      884.92      897.88     35.99 o 
   0  20  -3      154.08      128.06     32.22 o 
   1  20  -3      184.74      189.51     24.31 o 
   2  20  -3     1086.54     1114.05     37.71 o 
   3  20  -3     1979.75     2002.90     47.81 o 
   4  20  -3      648.37      628.69     30.74 o 
   5  20  -3      490.00      511.50     31.09 o 
   6  20  -3      716.51      771.73     38.19 o 
   7  20  -3      184.43      219.69     24.92 o 
   8  20  -3      100.36       79.04     29.87 o 
   1  21  -3     5080.43     5250.54     78.87 o 
   2  21  -3       36.10       44.02     20.91 o 
   3  21  -3       52.07       68.08     21.18 o 
   4  21  -3      307.47      320.89     25.88 o 
   0   0  -2   280255.50   404464.91   3406.88 o 
   1   1  -2      223.01      199.25      8.93 o 
   0   2  -2       70.17       60.47      7.18 o 
   1   2  -2      190.52      235.25     11.43 o 
   2   2  -2      108.43      106.08      8.91 o 
   1   3  -2     1565.66     1583.31     17.72 o 
   2   3  -2    12363.15    11672.32     51.41 o 
   3   3  -2    18289.49    18299.65     95.09 o 
   0   4  -2     6430.49     6039.55     53.06 o 
   1   4  -2    43398.70    45025.21    165.27 o 
   2   4  -2    23817.76    23626.58     82.32 o 
   3   4  -2       56.90      109.28     11.08 o 
   4   4  -2     3261.79     3046.84     39.52 o 
   1   5  -2       85.72      101.35      7.72 o 
   2   5  -2     4722.70     4487.61     31.11 o 
   3   5  -2    14416.51    13647.36     63.40 o 
   4   5  -2      741.05      811.87     15.27 o 
   5   5  -2    29545.50    30495.27    179.59 o 
   0   6  -2     6166.40     5855.48     79.04 o 
   1   6  -2      772.26      769.83     14.16 o 
   2   6  -2    13704.80    13529.24     58.74 o 
   3   6  -2    19837.81    19466.20     93.82 o 
   4   6  -2       41.20       73.13     10.57 o 
   5   6  -2      896.43      934.29     16.72 o 
   6   6  -2    27645.34    27940.83    139.62 o 
   1   7  -2    18728.63    18641.56     86.17 o 
   2   7  -2     2406.37     2316.74     30.13 o 
   3   7  -2     3232.55     3009.18     33.86 o 
   4   7  -2     5226.65     5104.79     43.56 o 
   5   7  -2     3105.12     3203.23     29.01 o 
   6   7  -2       14.34       45.44      7.83 o 
   7   7  -2    14425.38    14545.69     82.24 o 
   0   8  -2     6743.63     6734.79     69.65 o 
   1   8  -2     4514.75     4383.43     41.08 o 
   2   8  -2    19918.44    19925.15    101.05 o 
   3   8  -2    17417.23    17418.73     77.73 o 
   4   8  -2     5059.41     4812.98     34.76 o 
   5   8  -2     4948.60     4851.01     34.42 o 
   6   8  -2     2671.49     2630.04     23.93 o 
   7   8  -2     4013.71     3854.11     28.72 o 
   8   8  -2    13228.42    13512.93     85.47 o 
   1   9  -2     4780.56     4545.51     35.52 o 
   2   9  -2       40.72      103.49     11.82 o 
   3   9  -2      722.72      736.68     14.18 o 
   4   9  -2    13370.61    13519.44     60.64 o 
   5   9  -2     2267.49     2310.87     23.22 o 
   6   9  -2     1357.00     1437.07     18.54 o 
   7   9  -2      493.55      506.58     12.61 o 
   8   9  -2      135.64      216.45     11.40 o 
   9   9  -2    11854.58    11891.71     97.77 o 
   0  10  -2    12156.79    12117.42     79.29 o 
   1  10  -2      914.00      924.15     16.94 o 
   2  10  -2    10444.52    10230.70     54.15 o 
   3  10  -2       14.75       50.40      6.97 o 
   4  10  -2     1308.05     1340.68     19.13 o 
   5  10  -2    10163.49    10052.75     51.43 o 
   6  10  -2       16.14       44.56      7.42 o 
   7  10  -2     1877.23     1899.86     23.91 o 
   8  10  -2      982.85      985.74     18.30 o 
   9  10  -2     3714.17     3739.92     38.49 o 
  10  10  -2     1003.64     1003.27     31.53 o 
   1  11  -2     3665.15     3734.37     30.77 o 
   2  11  -2    10701.26    10737.20     55.00 o 
   3  11  -2      294.90      289.10     10.91 o 
   4  11  -2      473.37      533.39     13.01 o 
   5  11  -2      609.28      645.79     14.39 o 
   6  11  -2    10278.86    10591.61     53.13 o 
   7  11  -2     1026.68     1077.18     19.57 o 
   8  11  -2     5543.70     5633.04     43.52 o 
   9  11  -2     5478.53     5432.58     48.50 o 
  10  11  -2     2010.42     2007.49     32.49 o 
  11  11  -2     2104.51     2179.37     59.15 o 
   0  12  -2     8216.48     8264.14    105.82 o 
   1  12  -2     3007.50     3043.39     30.85 o 
   2  12  -2     2594.27     2659.45     28.18 o 
   3  12  -2     1581.65     1645.34     22.68 o 
   4  12  -2     7185.51     7135.60     46.21 o 
   5  12  -2      201.24      238.59     10.54 o 
   6  12  -2    25318.96    26333.93    129.47 o 
   7  12  -2      396.32      414.36     14.69 o 
   8  12  -2     3170.25     3116.42     33.37 o 
   9  12  -2       16.99       54.24     12.49 o 
  10  12  -2     5991.53     5908.62     63.56 o 
  11  12  -2      200.24      227.41     19.16 o 
  12  12  -2       99.44      122.40     25.28 o 
   1  13  -2       94.60      116.10     11.72 o 
   2  13  -2     8346.60     8198.00     50.47 o 
   3  13  -2     2410.73     2393.41     27.50 o 
   4  13  -2      426.88      430.44     13.35 o 
   5  13  -2      810.75      826.89     17.26 o 
   6  13  -2      246.43      244.95     12.43 o 
   7  13  -2     2389.13     2545.54     32.69 o 
   8  13  -2      161.51      175.68     15.84 o 
   9  13  -2      891.48      919.55     29.25 o 
  10  13  -2     7507.29     7301.62     77.09 o 
  11  13  -2     1962.73     1943.99     41.13 o 
  12  13  -2      302.42      346.84     21.69 o 
  13  13  -2      133.13      216.38     28.19 o 
   0  14  -2    20765.12    20963.44    189.10 o 
   1  14  -2       22.48       71.39     13.16 o 
   2  14  -2     3039.41     2946.12     32.33 o 
   3  14  -2       81.11      105.03     12.53 o 
   4  14  -2     6706.50     6684.38     47.05 o 
   5  14  -2      684.44      769.72     18.45 o 
   6  14  -2     1793.83     1843.15     30.27 o 
   7  14  -2      809.98      809.98     23.85 o 
   8  14  -2       46.81       61.47     14.80 o 
   9  14  -2        8.54       67.56     15.74 o 
  10  14  -2     7669.83     7594.53     76.07 o 
  11  14  -2       19.22       92.80     18.20 o 
  12  14  -2       13.00       47.09     19.09 o 
  13  14  -2     1244.76     1272.25     35.61 o 
  14  14  -2    18700.63    18352.88    191.87 o 
   1  15  -2     2418.38     2374.25     44.09 o 
   2  15  -2     1785.91     1825.39     36.73 o 
   3  15  -2     3333.17     3374.63     43.12 o 
   4  15  -2     3150.31     3038.03     40.20 o 
   5  15  -2     1040.04     1099.46     25.86 o 
   6  15  -2      380.81      402.77     18.03 o 
   7  15  -2     4161.93     4026.20     49.56 o 
   8  15  -2      474.39      530.66     21.57 o 
   9  15  -2      239.17      301.46     21.31 o 
  10  15  -2     4835.18     4813.72     60.52 o 
  11  15  -2      201.27      202.93     19.13 o 
  12  15  -2      685.15      669.72     26.01 o 
  13  15  -2      155.18      186.29     20.72 o 
  14  15  -2      946.47      993.32     35.03 o 
  15  15  -2      106.58      166.49     30.51 o 
   0  16  -2      835.85      783.35     40.66 o 
   1  16  -2     3113.28     3107.34     52.96 o 
   2  16  -2      101.61      110.95     17.42 o 
   3  16  -2     5200.87     5181.78     58.68 o 
   4  16  -2     2133.83     2088.43     36.67 o 
   5  16  -2      898.36      946.38     25.27 o 
   6  16  -2     6696.07     6580.84     65.29 o 
   7  16  -2     1530.61     1518.22     32.52 o 
   8  16  -2     5006.71     4869.96     56.29 o 
   9  16  -2       83.45       81.33     16.51 o 
  10  16  -2     1015.33     1002.67     28.84 o 
  11  16  -2     1727.61     1668.07     37.38 o 
  12  16  -2       42.31       60.38     17.45 o 
  13  16  -2       23.78       63.27     19.25 o 
  14  16  -2      722.48      674.48     30.35 o 
  15  16  -2        8.16        6.97     22.43 o 
  16  16  -2       48.73       47.28     51.27 o 
   1  17  -2     3610.54     3428.28     55.77 o 
   2  17  -2     1465.85     1527.28     38.66 o 
   3  17  -2      516.79      586.73     25.14 o 
   4  17  -2       18.05        8.88     14.25 o 
   5  17  -2       72.98      102.49     15.65 o 
   6  17  -2     2327.06     2303.04     41.84 o 
   7  17  -2      684.61      702.87     26.34 o 
   8  17  -2     3312.90     3251.51     47.20 o 
   9  17  -2     1739.32     1738.33     36.24 o 
  10  17  -2      195.55      223.09     19.04 o 
  11  17  -2      959.48      863.18     27.88 o 
  12  17  -2     1803.92     1856.02     39.30 o 
  13  17  -2     2185.98     2172.60     45.23 o 
  14  17  -2        5.56       66.21     26.57 o 
   0  18  -2     3359.46     3374.89     80.18 o 
   1  18  -2     1109.71     1088.94     35.00 o 
   2  18  -2     3073.05     2935.58     53.17 o 
   3  18  -2      233.53      291.76     21.48 o 
   4  18  -2      437.58      373.67     21.68 o 
   5  18  -2     4558.92     4449.46     57.99 o 
   6  18  -2     2618.91     2501.87     44.60 o 
   7  18  -2      195.81      218.96     20.55 o 
   8  18  -2      336.63      355.71     23.89 o 
   9  18  -2     3313.49     3148.34     50.39 o 
  10  18  -2      599.37      620.55     25.28 o 
  11  18  -2      192.56      215.75     20.43 o 
  12  18  -2     5505.95     5353.37     65.09 o 
  13  18  -2     2025.12     1904.33     48.79 o 
   1  19  -2      607.91      679.02     30.31 o 
   2  19  -2      538.35      493.82     27.56 o 
   3  19  -2      328.80      377.62     25.55 o 
   4  19  -2     1793.46     1816.04     41.49 o 
   5  19  -2     4891.16     4693.33     63.85 o 
   6  19  -2      520.33      482.78     24.02 o 
   7  19  -2       46.78       83.94     18.72 o 
   8  19  -2       38.13       95.45     19.24 o 
   9  19  -2     3571.72     3382.13     55.78 o 
  10  19  -2      173.41      213.94     22.09 o 
  11  19  -2      406.96      376.28     27.97 o 
  12  19  -2      185.70      205.39     22.55 o 
   0  20  -2      368.84      394.46     37.57 o 
   1  20  -2      468.78      499.00     28.50 o 
   2  20  -2     7862.90     7441.73     86.72 o 
   3  20  -2     1839.48     1820.39     45.13 o 
   4  20  -2      564.57      570.71     29.13 o 
   5  20  -2      721.99      761.36     32.06 o 
   6  20  -2      211.02      241.27     21.96 o 
   7  20  -2       17.83       17.41     20.16 o 
   8  20  -2     2978.72     2795.06     48.53 o 
   9  20  -2     1179.98     1144.72     35.04 o 
  10  20  -2      255.75      297.34     24.79 o 
   1  21  -2     1631.41     1532.50     42.55 o 
   2  21  -2     1090.87     1026.37     36.31 o 
   3  21  -2       32.41       51.17     25.92 o 
   4  21  -2       77.53      125.33     23.53 o 
   5  21  -2       75.32       99.54     20.90 o 
   6  21  -2      236.06      240.28     25.05 o 
   7  21  -2     2467.01     2560.70     52.33 o 
   8  21  -2       32.38       10.80     18.86 o 
   0  22  -2       26.48       55.23     30.29 o 
   1  22  -2       12.36       51.90     21.21 o 
   2  22  -2      980.39      907.75     34.97 o 
   3  22  -2     2092.71     2079.78     48.15 o 
   4  22  -2      385.67      374.27     28.57 o 
   5  22  -2        3.85       11.38     22.68 o 
   0   0  -1    41632.06    43350.01    599.15 o 
   1   1  -1      548.34      510.85     11.38 o 
   0   2  -1     3093.01     3090.80     25.75 o 
   1   2  -1    27416.23    26625.01    115.55 o 
   2   2  -1    20006.24    18727.83     66.69 o 
   1   3  -1    44354.63    44484.62    175.05 o 
   2   3  -1    13593.96    12118.10     42.05 o 
   3   3  -1      977.55     1103.13     16.14 o 
   0   4  -1     7132.37     6520.89     40.45 o 
   1   4  -1      371.64      435.45      7.97 o 
   2   4  -1      509.65      581.04      9.46 o 
   3   4  -1      148.05      211.89     10.46 o 
   4   4  -1     2338.11     2205.83     24.82 o 
   1   5  -1      299.88      340.82      6.97 o 
   2   5  -1     2073.46     1909.88     15.88 o 
   3   5  -1     5055.89     4599.10     26.76 o 
   4   5  -1    29062.11    27630.06    119.46 o 
   5   5  -1    29557.53    28225.11    136.95 o 
   0   6  -1    32747.66    30644.59    156.62 o 
   1   6  -1       39.83       80.59      4.30 o 
   2   6  -1    24899.02    23969.59    112.50 o 
   3   6  -1    16017.59    15296.57     62.16 o 
   4   6  -1      128.98      171.00      6.88 o 
   5   6  -1     4376.46     4307.41     33.14 o 
   6   6  -1     1367.79     1411.92     27.59 o 
   1   7  -1    32043.48    31076.19    118.35 o 
   2   7  -1     6895.70     6693.09     38.89 o 
   3   7  -1     2609.03     2440.98     23.29 o 
   4   7  -1     4846.40     4580.82     32.92 o 
   5   7  -1     5024.84     4794.10     36.63 o 
   6   7  -1      632.43      633.46     14.86 o 
   7   7  -1     1236.93     1361.86     33.50 o 
   0   8  -1      330.52      344.29     15.72 o 
   1   8  -1     1099.47     1159.27     19.89 o 
   2   8  -1      883.87      876.06     17.11 o 
   3   8  -1    13894.55    12950.65     65.55 o 
   4   8  -1     2660.71     2517.53     29.90 o 
   5   8  -1       83.07      105.08      9.37 o 
   6   8  -1     7916.70     7879.30     48.41 o 
   7   8  -1     1297.43     1294.96     17.66 o 
   8   8  -1      564.93      603.09     17.00 o 
   1   9  -1     3868.77     3679.20     38.63 o 
   2   9  -1     1739.36     1838.34     25.60 o 
   3   9  -1     4551.09     4515.70     41.18 o 
   4   9  -1     6821.56     6841.93     51.89 o 
   5   9  -1    36917.85    37445.20    184.81 o 
   6   9  -1     3597.54     3334.87     27.38 o 
   7   9  -1    10126.47     9685.87     44.62 o 
   8   9  -1     4297.30     4258.60     29.95 o 
   9   9  -1     2689.63     2685.61     35.34 o 
   0  10  -1     4546.29     4446.39     43.15 o 
   1  10  -1    21458.56    21024.86     79.31 o 
   2  10  -1      347.77      462.99     11.02 o 
   3  10  -1      211.32      256.47     12.40 o 
   4  10  -1       71.63      123.54      6.98 o 
   5  10  -1       16.62       45.35      6.12 o 
   6  10  -1      992.95     1065.88     14.56 o 
   7  10  -1     2918.85     3026.35     24.84 o 
   8  10  -1     2865.95     2841.75     26.37 o 
   9  10  -1     8298.46     8106.53     44.13 o 
  10  10  -1      155.68      218.67     14.47 o 
   1  11  -1     4904.14     4863.91     29.40 o 
   2  11  -1     1921.70     2118.03     19.39 o 
   3  11  -1    17881.37    17545.41     59.17 o 
   4  11  -1     2114.97     2088.01     19.86 o 
   5  11  -1      567.84      582.18     11.22 o 
   6  11  -1     6003.77     5973.31     37.37 o 
   7  11  -1     1412.09     1408.08     18.59 o 
   8  11  -1    11610.49    11667.59     54.38 o 
   9  11  -1     2339.33     2310.12     23.84 o 
  10  11  -1      280.74      268.23     10.86 o 
  11  11  -1     4344.75     4066.26     47.24 o 
   0  12  -1     2172.74     2346.59     28.83 o 
   1  12  -1      338.60      422.51     10.57 o 
   2  12  -1     1888.13     1800.97     19.29 o 
   3  12  -1     3314.64     3239.34     25.75 o 
   4  12  -1     5094.28     5091.94     32.12 o 
   5  12  -1     1353.21     1505.39     18.20 o 
   6  12  -1      887.12      978.82     16.31 o 
   7  12  -1        4.77       38.52      8.24 o 
   8  12  -1     7285.49     7225.80     44.20 o 
   9  12  -1      886.52      915.18     16.68 o 
  10  12  -1     1735.15     1741.21     22.89 o 
  11  12  -1     3267.68     3297.40     35.37 o 
  12  12  -1     9724.49     9418.66     92.71 o 
   1  13  -1     2360.17     2502.96     23.74 o 
   2  13  -1       67.82      118.28     13.81 o 
   3  13  -1    11731.71    11581.90     52.25 o 
   4  13  -1    10775.54    11173.05     58.01 o 
   5  13  -1       18.98       61.87      9.10 o 
   6  13  -1        7.29       54.88     10.18 o 
   7  13  -1    16658.57    16743.10     70.20 o 
   8  13  -1     3409.22     3362.19     32.46 o 
   9  13  -1       28.23       71.67     10.51 o 
  10  13  -1      107.96      137.57     11.75 o 
  11  13  -1     3133.18     3108.02     39.16 o 
  12  13  -1     2081.70     1953.97     32.36 o 
  13  13  -1     4442.52     4391.84     78.60 o 
   0  14  -1    37826.06    40440.96    294.56 o 
   1  14  -1     1831.19     1862.40     21.54 o 
   2  14  -1     1246.27     1207.34     17.79 o 
   3  14  -1      154.52      167.04     10.76 o 
   4  14  -1       74.83      102.20      9.80 o 
   5  14  -1       87.24      126.15      9.83 o 
   6  14  -1      100.90      122.48      9.36 o 
   7  14  -1      389.86      418.61     13.49 o 
   8  14  -1     5112.71     5182.98     45.09 o 
   9  14  -1     1196.95     1268.44     26.99 o 
  10  14  -1      786.65      841.31     22.33 o 
  11  14  -1        0.92       60.05     13.62 o 
  12  14  -1      964.90      938.80     26.93 o 
  13  14  -1       18.42       83.71     17.05 o 
  14  14  -1     7147.78     7232.86    122.60 o 
   1  15  -1      625.59      620.09     14.26 o 
   2  15  -1        5.35       23.01      8.03 o 
   3  15  -1     1555.44     1622.17     21.31 o 
   4  15  -1     8521.21     8408.76     47.60 o 
   5  15  -1     2712.15     2737.06     30.74 o 
   6  15  -1      206.76      249.96     13.66 o 
   7  15  -1    13751.21    14046.09     82.73 o 
   8  15  -1      560.87      668.47     24.41 o 
   9  15  -1       10.70       64.27     13.34 o 
  10  15  -1     2141.16     2140.93     35.71 o 
  11  15  -1     6234.04     6138.43     65.77 o 
  12  15  -1       49.82       85.01     17.49 o 
  13  15  -1      255.62      274.84     23.07 o 
  14  15  -1       17.61       62.38     19.76 o 
  15  15  -1      571.81      580.30     42.05 o 
   0  16  -1      469.06      390.90     25.32 o 
   1  16  -1       13.62       35.03     10.23 o 
   2  16  -1     1268.50     1311.80     22.36 o 
   3  16  -1     4656.84     4643.70     43.16 o 
   4  16  -1      683.03      787.72     20.05 o 
   5  16  -1      911.98      876.77     22.23 o 
   6  16  -1     1758.38     1798.76     32.06 o 
   7  16  -1      618.88      609.65     20.90 o 
   8  16  -1      288.13      334.29     18.54 o 
   9  16  -1       35.27       35.49     13.68 o 
  10  16  -1      451.56      506.58     23.38 o 
  11  16  -1     7918.69     7802.12     80.09 o 
  12  16  -1     2001.35     1959.27     45.18 o 
  13  16  -1     3714.62     3833.95     66.21 o 
  14  16  -1      452.14      475.81     30.28 o 
  15  16  -1      743.52      719.52     33.90 o 
  16  16  -1       70.38       92.41     30.45 o 
   1  17  -1     4787.75     4916.66     49.81 o 
   2  17  -1     3385.51     3442.35     40.46 o 
   3  17  -1     6345.76     6574.64     53.78 o 
   4  17  -1      972.20     1030.57     23.15 o 
   5  17  -1       14.53       40.51     12.38 o 
   6  17  -1     5273.31     5459.79     53.67 o 
   7  17  -1      370.29      376.84     19.44 o 
   8  17  -1     4672.00     4614.93     54.58 o 
   9  17  -1     2515.04     2378.98     45.15 o 
  10  17  -1      235.48      201.56     21.74 o 
  11  17  -1      994.64     1106.77     35.92 o 
  12  17  -1       68.37       60.61     21.78 o 
  13  17  -1     4143.35     3896.76     73.08 o 
  14  17  -1       13.38       46.23     24.12 o 
  15  17  -1     5443.42     5163.30     77.52 o 
   0  18  -1      357.33      279.86     24.22 o 
   1  18  -1     5132.18     5292.31     55.58 o 
   2  18  -1     2371.67     2467.98     37.09 o 
   3  18  -1      251.41      284.66     15.98 o 
   4  18  -1      101.47      134.40     13.44 o 
   5  18  -1     1035.46     1024.52     25.00 o 
   6  18  -1      491.28      497.20     22.02 o 
   7  18  -1      280.65      277.76     18.80 o 
   8  18  -1      849.22      877.69     27.16 o 
   9  18  -1     3139.33     3121.61     55.98 o 
  10  18  -1       69.56       91.31     22.34 o 
  11  18  -1      371.61      391.54     28.60 o 
  12  18  -1      418.55      464.05     32.79 o 
  13  18  -1      369.75      362.34     33.65 o 
  14  18  -1      331.75      359.58     29.60 o 
   1  19  -1      646.80      738.00     24.44 o 
   2  19  -1      410.43      410.79     19.22 o 
   3  19  -1       13.40       49.85     14.14 o 
   4  19  -1       10.05       41.83     14.24 o 
   5  19  -1    12655.52    12904.65     94.12 o 
   6  19  -1      277.10      325.48     20.28 o 
   7  19  -1     3333.93     3423.33     49.50 o 
   8  19  -1      622.36      673.04     28.85 o 
   9  19  -1     5789.41     5506.53     75.21 o 
  10  19  -1     1172.30     1113.68     37.39 o 
  11  19  -1       29.37       37.12     22.51 o 
  12  19  -1       59.74       80.13     28.07 o 
  13  19  -1      386.20      409.42     35.90 o 
   0  20  -1       70.30       61.01     21.89 o 
   1  20  -1      288.85      300.39     19.24 o 
   2  20  -1     1701.19     1838.28     35.54 o 
   3  20  -1     2999.20     3154.69     43.50 o 
   4  20  -1      727.20      807.96     28.32 o 
   5  20  -1      601.67      628.12     25.90 o 
   6  20  -1     1079.95     1134.24     30.85 o 
   7  20  -1      223.24      255.95     22.76 o 
   8  20  -1       41.96       95.31     21.82 o 
   9  20  -1      262.51      287.82     25.06 o 
  10  20  -1      994.58     1015.52     36.55 o 
  11  20  -1     1791.36     1713.65     44.36 o 
   1  21  -1     7067.31     7201.73     74.91 o 
   2  21  -1       11.95       31.88     19.07 o 
   3  21  -1       17.57       50.79     19.52 o 
   4  21  -1      470.53      492.03     24.20 o 
   5  21  -1     2466.72     2559.14     45.85 o 
   6  21  -1      399.09      402.07     24.97 o 
   7  21  -1      641.29      688.04     29.85 o 
   8  21  -1     1342.54     1374.91     40.87 o 
   9  21  -1      850.51      962.05     35.85 o 
  10  21  -1      114.94      123.70     23.79 o 
   0  22  -1     2842.46     2927.71     72.77 o 
   1  22  -1     1138.14     1125.47     34.60 o 
   2  22  -1      181.15      250.36     22.18 o 
   3  22  -1     3315.83     3272.29     57.84 o 
   4  22  -1       45.38       64.19     19.67 o 
   5  22  -1      508.57      565.96     29.17 o 
   6  22  -1      129.74      167.16     21.05 o 
   7  22  -1      788.66      874.25     33.99 o 
   1  23  -1       32.80       87.61     20.76 o 
   2  23  -1       86.91       76.38     21.63 o 
   3  23  -1     1125.90     1170.68     43.83 o 
   0   2   0       42.17       66.17      4.89 o 
   1   2   0      187.31      255.41      7.07 o 
   2   2   0       49.03      106.97     10.23 o 
   1   3   0     3727.87     3408.18     30.33 o 
   2   3   0    21910.59    19749.45     87.11 o 
   3   3   0    25762.85    23791.73    182.29 o 
   0   4   0    10452.85     9117.27     93.80 o 
   1   4   0    66019.75    67665.93    264.07 o 
   2   4   0    31188.85    28242.95    128.84 o 
   3   4   0       42.79       99.86      6.86 o 
   4   4   0     4192.21     3583.55     31.79 o 
   1   5   0       32.68      112.59      5.63 o 
   2   5   0     9722.69     8860.94     51.60 o 
   3   5   0    25579.48    23966.90     92.55 o 
   4   5   0     1554.83     1535.14     16.44 o 
   5   5   0    46115.63    45994.00    317.11 o 
   0   6   0    11665.78    10745.46     62.27 o 
   1   6   0     1352.68     1276.81     13.89 o 
   2   6   0    24556.83    23046.61     84.76 o 
   3   6   0    34170.88    32430.03    130.74 o 
   4   6   0       92.13      122.73      5.44 o 
   5   6   0     1134.65     1142.20     14.22 o 
   6   6   0    39490.02    38428.85    163.92 o 
   1   7   0    30982.11    29677.90    118.51 o 
   2   7   0     3463.50     3178.25     23.38 o 
   3   7   0     4934.97     4532.78     28.86 o 
   4   7   0     7522.12     6999.06     40.46 o 
   5   7   0     5005.91     4953.25     33.71 o 
   6   7   0        1.23       57.15     10.29 o 
   7   7   0    13686.82    13381.55    102.06 o 
   0   8   0     8844.70     8516.40     64.99 o 
   1   8   0     6456.78     6052.16     36.89 o 
   2   8   0    28015.51    27204.98    121.63 o 
   3   8   0    26229.45    25257.62    139.85 o 
   4   8   0     6938.23     6376.53     41.34 o 
   5   8   0     6627.53     6472.97     45.96 o 
   6   8   0     3373.45     3330.01     35.09 o 
   7   8   0     5377.95     5103.09     32.04 o 
   8   8   0    15751.42    15633.43     89.26 o 
   1   9   0     5911.25     5392.96     40.58 o 
   2   9   0       89.51       91.26      9.16 o 
   3   9   0      190.12      222.50     10.29 o 
   4   9   0    18053.53    17794.42    104.07 o 
   5   9   0     2382.84     2582.55     30.58 o 
   6   9   0     1725.54     1826.92     27.93 o 
   7   9   0      407.85      516.94     10.73 o 
   8   9   0      184.61      226.26      8.28 o 
   9   9   0    13947.54    13541.53     78.97 o 
   0  10   0    14967.77    14450.58    109.43 o 
   1  10   0      642.00      743.89     18.21 o 
   2  10   0    11498.77    11059.71     64.92 o 
   3  10   0       25.91       69.44      9.42 o 
   4  10   0     1215.84     1266.93     16.75 o 
   5  10   0    12967.47    12652.56     54.09 o 
   6  10   0       32.41       89.75      9.55 o 
   7  10   0     2335.63     2396.15     22.01 o 
   8  10   0     1129.26     1093.89     17.12 o 
   9  10   0     4668.75     4673.01     35.93 o 
  10  10   0      899.77      989.51     24.76 o 
   1  11   0     5079.01     5042.01     31.67 o 
   2  11   0    13013.45    12985.93     63.21 o 
   3  11   0      234.14      254.83      8.16 o 
   4  11   0      438.70      537.75     13.15 o 
   5  11   0      744.88      746.24     12.08 o 
   6  11   0    13689.91    13690.49     61.05 o 
   7  11   0     1165.58     1230.00     17.26 o 
   8  11   0     7290.83     7311.45     43.99 o 
   9  11   0     7221.20     7009.00     45.47 o 
  10  11   0     2491.64     2500.00     27.95 o 
  11  11   0     2449.90     2442.93     44.02 o 
   0  12   0    11492.19    11093.85     60.21 o 
   1  12   0     3944.89     3940.02     25.59 o 
   2  12   0     3087.67     3205.67     22.68 o 
   3  12   0     1864.28     1933.10     18.69 o 
   4  12   0     8099.01     8043.79     39.82 o 
   5  12   0      137.35      169.62      8.40 o 
   6  12   0    33428.82    34069.18    167.46 o 
   7  12   0      474.50      487.41     12.78 o 
   8  12   0     4114.96     4070.81     33.72 o 
   9  12   0       62.52      179.37     15.29 o 
  10  12   0     6720.88     6602.23     46.33 o 
  11  12   0      169.81      226.14     15.41 o 
  12  12   0      139.12      226.98     24.16 o 
   1  13   0       20.13       50.15      6.10 o 
   2  13   0    10642.87    10433.73     47.52 o 
   3  13   0     3018.64     3094.90     25.36 o 
   4  13   0      286.87      323.83     11.48 o 
   5  13   0      659.03      714.40     14.49 o 
   6  13   0      286.99      275.68     12.00 o 
   7  13   0     3082.01     3211.80     33.53 o 
   8  13   0      238.44      276.29     12.26 o 
   9  13   0      865.87      861.42     18.30 o 
  10  13   0     8574.20     8499.21     62.99 o 
  11  13   0     2495.35     2437.63     38.32 o 
  12  13   0      336.47      371.29     19.59 o 
  13  13   0       42.30      174.01     25.22 o 
   0  14   0    27993.63    28254.92    121.14 o 
   1  14   0       17.17       49.07      6.60 o 
   2  14   0     3770.92     3659.97     29.63 o 
   3  14   0       97.90      149.05     10.83 o 
   4  14   0     7700.17     7601.38     45.00 o 
   5  14   0      880.03      932.90     17.91 o 
   6  14   0     1947.84     1984.97     27.04 o 
   7  14   0     1103.01     1105.29     20.61 o 
   8  14   0       66.92       87.02     12.78 o 
   9  14   0       12.50       78.22     18.76 o 
  10  14   0     8509.12     8368.13     70.41 o 
  11  14   0       24.78       58.47     14.46 o 
  12  14   0       25.22       48.87     15.29 o 
  13  14   0     1557.88     1508.22     35.04 o 
  14  14   0    23622.92    22869.05    225.92 o 
   1  15   0     3101.29     3190.35     26.16 o 
   2  15   0     2109.58     2165.35     24.38 o 
   3  15   0     3809.90     3745.21     33.14 o 
   4  15   0     3326.96     3217.37     33.88 o 
   5  15   0     1170.03     1211.26     21.91 o 
   6  15   0      447.21      435.88     16.68 o 
   7  15   0     4767.75     4610.60     47.80 o 
   8  15   0      571.44      627.12     22.29 o 
   9  15   0      198.94      287.03     18.86 o 
  10  15   0     5311.61     5107.76     59.52 o 
  11  15   0      191.91      237.39     19.33 o 
  12  15   0      838.72      819.25     29.07 o 
  13  15   0      141.21      175.41     18.60 o 
  14  15   0     1073.24     1133.89     32.01 o 
  15  15   0      160.26      169.86     26.74 o 
   0  16   0      925.33      912.35     23.02 o 
   1  16   0     3572.50     3774.96     33.18 o 
   2  16   0       59.64       84.23     10.04 o 
   3  16   0     5999.49     5842.45     47.14 o 
   4  16   0     1915.12     1790.02     33.00 o 
   5  16   0      861.60      922.01     25.12 o 
   6  16   0     8116.61     7961.44     78.69 o 
   7  16   0     1813.73     1895.29     33.27 o 
   8  16   0     5866.28     5641.31     59.00 o 
   9  16   0      138.53      133.49     15.89 o 
  10  16   0      840.66      840.06     27.76 o 
  11  16   0     2009.77     1871.86     40.87 o 
  12  16   0       38.87       90.64     18.51 o 
  13  16   0       16.29       44.15     17.77 o 
  14  16   0      784.01      756.48     29.72 o 
  15  16   0        5.46       28.91     17.52 o 
  16  16   0        4.52       60.68     24.64 o 
   1  17   0     4355.33     4122.75     45.20 o 
   2  17   0     1613.45     1623.44     28.44 o 
   3  17   0      597.94      589.96     19.87 o 
   4  17   0        2.79        8.09     12.98 o 
   5  17   0       34.41       79.94     14.62 o 
   6  17   0     2928.23     2916.25     43.54 o 
   7  17   0      836.54      829.23     24.60 o 
   8  17   0     4122.33     4001.43     54.24 o 
   9  17   0     2240.65     2208.41     39.46 o 
  10  17   0      202.18      241.97     19.92 o 
  11  17   0     1041.16      944.87     31.77 o 
  12  17   0     2140.22     2107.63     44.24 o 
  13  17   0     2683.82     2655.97     52.57 o 
  14  17   0        4.17       77.40     20.34 o 
  15  17   0       40.87       50.83     21.08 o 
  16  17   0     2089.59     2091.84     44.94 o 
   0  18   0     4180.96     4112.48     68.59 o 
   1  18   0     1030.04     1062.96     26.59 o 
   2  18   0     3384.32     3216.88     41.51 o 
   3  18   0      227.24      263.68     16.69 o 
   4  18   0      546.92      473.18     20.35 o 
   5  18   0     5693.53     5488.92     57.10 o 
   6  18   0     3356.40     3254.52     46.95 o 
   7  18   0      239.48      275.76     17.97 o 
   8  18   0      424.17      432.36     22.78 o 
   9  18   0     3918.37     3653.29     53.43 o 
  10  18   0      701.83      703.16     29.11 o 
  11  18   0      286.98      312.76     23.07 o 
  12  18   0     6382.70     6234.48     84.32 o 
  13  18   0     2243.75     2101.90     47.93 o 
  14  18   0       51.35      102.82     21.25 o 
  15  18   0     1305.27     1157.67     37.04 o 
   1  19   0      529.38      617.97     22.78 o 
   2  19   0      543.96      549.68     22.98 o 
   3  19   0      356.96      369.04     20.39 o 
   4  19   0     2189.50     2240.47     38.19 o 
   5  19   0     5991.92     5813.73     65.66 o 
   6  19   0      602.25      570.13     22.94 o 
   7  19   0       91.43      130.92     16.04 o 
   8  19   0       52.01       98.90     17.95 o 
   9  19   0     4176.34     4017.12     56.89 o 
  10  19   0      217.50      182.18     21.25 o 
  11  19   0      450.54      416.52     27.71 o 
  12  19   0      261.54      255.48     31.85 o 
  13  19   0     1028.83     1040.99     39.48 o 
   0  20   0      368.34      429.98     31.87 o 
   1  20   0      597.44      599.27     25.64 o 
   2  20   0     9717.26     9405.97     80.93 o 
   3  20   0     2300.58     2331.48     43.77 o 
   4  20   0      733.30      740.74     33.64 o 
   5  20   0      807.62      827.70     25.11 o 
   6  20   0      259.45      283.40     19.47 o 
   7  20   0       22.81       48.40     15.40 o 
   8  20   0     3488.06     3235.34     49.35 o 
   9  20   0     1304.23     1288.73     33.27 o 
  10  20   0      345.01      354.99     26.25 o 
  11  20   0     1316.64     1352.82     40.92 o 
  12  20   0     2619.45     2395.61     50.99 o 
   1  21   0     1908.11     1821.34     42.35 o 
   2  21   0     1198.59     1226.94     32.07 o 
   3  21   0       11.56       60.43     18.28 o 
   4  21   0       78.93      114.45     17.73 o 
   5  21   0       37.31       61.47     17.18 o 
   6  21   0      254.39      267.06     18.38 o 
   7  21   0     2405.55     2497.40     40.50 o 
   8  21   0       32.93       44.38     17.38 o 
   9  21   0      407.86      388.61     23.71 o 
  10  21   0      332.49      265.44     23.36 o 
   0  22   0       32.31       99.78     29.88 o 
   1  22   0        7.64       70.65     21.06 o 
   2  22   0     1039.48     1053.35     36.60 o 
   3  22   0     2572.08     2600.57     44.77 o 
   4  22   0      409.43      370.37     22.23 o 
   5  22   0        3.92       39.98     17.89 o 
   6  22   0     3269.76     2994.78     47.88 o 
   7  22   0      185.73      221.34     22.49 o 
   8  22   0     2355.23     2190.49     44.06 o 
   1  23   0       26.90       33.95     20.68 o 
   2  23   0      206.43      173.93     22.91 o 
   3  23   0     1197.60     1279.00     39.68 o 
   4  23   0     2510.60     2394.76     43.10 o 
   5  23   0     1328.65     1125.71     73.57 o 
   0   0   1    41641.73    43530.99    457.73 o 
   1   1   1      547.62      529.97     12.21 o 
   0   2   1     3093.51     3114.06     22.55 o 
   1   2   1    27414.38    26470.91     72.25 o 
   2   2   1    20005.65    18559.07    103.47 o 
   1   3   1    44347.09    44683.87     94.35 o 
   2   3   1    13592.36    12086.40     39.86 o 
   3   3   1      979.50     1142.72     15.13 o 
   0   4   1     7133.58     6522.08     43.40 o 
   1   4   1      376.45      414.51      6.75 o 
   2   4   1      515.39      596.10     10.19 o 
   3   4   1      147.86      186.86      6.13 o 
   4   4   1     2340.21     2168.37     23.63 o 
   1   5   1      300.20      333.42      6.70 o 
   2   5   1     2070.60     1939.30     19.42 o 
   3   5   1     5050.64     4592.57     27.27 o 
   4   5   1    29060.79    27359.00    112.30 o 
   5   5   1    29554.62    28027.53    137.54 o 
   0   6   1    32744.39    30583.37     97.46 o 
   1   6   1       39.93       85.86      4.27 o 
   2   6   1    24901.21    23741.62     91.54 o 
   3   6   1    16018.02    15227.28     74.99 o 
   4   6   1      129.45      181.71      6.75 o 
   5   6   1     4375.91     4254.30     30.41 o 
   6   6   1     1370.77     1373.43     25.85 o 
   1   7   1    32040.20    31044.77    131.36 o 
   2   7   1     6894.28     6669.13     45.33 o 
   3   7   1     2606.68     2473.55     24.28 o 
   4   7   1     4846.79     4589.10     32.73 o 
   5   7   1     5023.96     4736.92     35.21 o 
   6   7   1      632.40      650.22     14.82 o 
   7   7   1     1239.05     1303.51     26.84 o 
   0   8   1      330.29      357.46     15.04 o 
   1   8   1     1099.69     1170.17     18.02 o 
   2   8   1      886.87      883.94     15.54 o 
   3   8   1    13895.31    12810.94     86.19 o 
   4   8   1     2662.35     2483.01     29.78 o 
   5   8   1       83.63       82.48      8.73 o 
   6   8   1     7916.88     7881.80     47.27 o 
   7   8   1     1297.83     1320.41     17.80 o 
   8   8   1      568.32      636.13     16.48 o 
   1   9   1     3868.57     3718.37     37.23 o 
   2   9   1     1739.82     1800.58     24.59 o 
   3   9   1     4552.37     4460.48     39.02 o 
   4   9   1     6821.89     6745.41     51.20 o 
   5   9   1    36912.48    37015.48    156.48 o 
   6   9   1     3597.47     3302.24     25.78 o 
   7   9   1    10123.80     9516.59     42.67 o 
   8   9   1     4297.34     4224.66     29.08 o 
   9   9   1     2689.18     2724.48     34.97 o 
   0  10   1     4548.31     4511.54     44.17 o 
   1  10   1    21455.09    20867.28    112.11 o 
   2  10   1      351.00      422.95     10.29 o 
   3  10   1      211.31      239.65      8.46 o 
   4  10   1       72.93      106.65      6.72 o 
   5  10   1       16.96       62.41      5.83 o 
   6  10   1      992.88     1069.02     14.73 o 
   7  10   1     2918.34     3015.99     23.80 o 
   8  10   1     2866.20     2817.24     25.15 o 
   9  10   1     8298.63     8045.70     57.06 o 
  10  10   1      156.66      218.03     14.47 o 
   1  11   1     4903.44     4798.02     35.07 o 
   2  11   1     1922.31     2051.66     19.48 o 
   3  11   1    17877.07    17450.66     76.12 o 
   4  11   1     2115.13     2084.76     19.14 o 
   5  11   1      567.52      556.64     11.43 o 
   6  11   1     6004.26     5919.99     40.09 o 
   7  11   1     1411.36     1387.66     18.66 o 
   8  11   1    11610.83    11621.50     57.05 o 
   9  11   1     2336.32     2325.98     25.27 o 
  10  11   1      280.87      279.95     12.99 o 
  11  11   1     4344.34     4150.87     52.03 o 
   0  12   1     2172.27     2276.89     28.07 o 
   1  12   1      338.76      376.93      9.39 o 
   2  12   1     1887.74     1792.29     18.58 o 
   3  12   1     3314.59     3185.15     24.31 o 
   4  12   1     5095.77     5023.44     36.46 o 
   5  12   1     1353.70     1479.52     18.81 o 
   6  12   1      890.19      969.49     15.84 o 
   7  12   1        4.79       23.40      7.55 o 
   8  12   1     7286.47     7259.93     46.06 o 
   9  12   1      886.68      923.30     19.56 o 
  10  12   1     1736.97     1732.90     25.18 o 
  11  12   1     3267.29     3417.36     41.26 o 
  12  12   1     9722.92     9647.71    112.33 o 
   1  13   1     2358.81     2502.09     22.67 o 
   2  13   1       68.42       70.54      6.79 o 
   3  13   1    11730.27    11536.11     55.57 o 
   4  13   1    10773.46    10998.17     50.34 o 
   5  13   1       19.48       60.40      8.80 o 
   6  13   1        7.32       41.50      7.74 o 
   7  13   1    16657.39    16692.80     81.87 o 
   8  13   1     3409.14     3285.32     34.14 o 
   9  13   1       28.40       88.51     13.33 o 
  10  13   1      108.95       99.44     15.42 o 
  11  13   1     3132.46     3132.64     45.55 o 
  12  13   1     2081.70     2064.95     36.53 o 
  13  13   1     4441.08     4535.94     80.10 o 
   0  14   1    37830.09    39515.28    176.85 o 
   1  14   1     1831.03     1845.04     20.68 o 
   2  14   1     1247.69     1181.58     16.95 o 
   3  14   1      154.58      164.65      8.46 o 
   4  14   1       76.99       85.88      8.66 o 
   5  14   1       87.28      144.19     10.00 o 
   6  14   1      100.80      116.57      9.84 o 
   7  14   1      389.83      435.04     14.83 o 
   8  14   1     5112.42     5134.31     51.29 o 
   9  14   1     1196.82     1245.45     29.72 o 
  10  14   1      788.94      793.27     27.09 o 
  11  14   1        0.91       86.83     17.15 o 
  12  14   1      965.25      935.03     29.89 o 
  13  14   1       18.44       39.38     17.11 o 
  14  14   1     7150.19     7065.41    115.29 o 
   1  15   1      624.96      666.30     15.63 o 
   2  15   1        5.40       41.40     10.81 o 
   3  15   1     1555.10     1603.48     22.82 o 
   4  15   1     8520.00     8249.53     53.22 o 
   5  15   1     2710.50     2674.57     33.61 o 
   6  15   1      206.80      255.70     13.90 o 
   7  15   1    13748.79    13940.29    105.52 o 
   8  15   1      560.87      612.41     20.09 o 
   9  15   1       10.58       66.89     15.91 o 
  10  15   1     2141.34     2077.93     41.79 o 
  11  15   1     6232.76     6070.02     69.87 o 
  12  15   1       49.85       84.49     17.95 o 
  13  15   1      255.12      260.62     22.54 o 
  14  15   1       17.68       39.21     19.90 o 
  15  15   1      571.87      561.96     40.32 o 
   0  16   1      470.16      496.84     36.56 o 
   1  16   1       13.90       10.08      9.54 o 
   2  16   1     1269.28     1329.16     23.46 o 
   3  16   1     4656.82     4712.11     47.82 o 
   4  16   1      684.17      776.50     21.53 o 
   5  16   1      912.74      835.70     22.45 o 
   6  16   1     1759.69     1784.80     30.96 o 
   7  16   1      619.11      612.44     20.57 o 
   8  16   1      289.43      311.22     16.96 o 
   9  16   1       35.01       76.73     17.94 o 
  10  16   1      452.23      499.49     25.23 o 
  11  16   1     7918.31     7675.27     80.23 o 
  12  16   1     2001.77     2010.24     43.30 o 
  13  16   1     3714.36     3625.57     60.31 o 
  14  16   1      453.05      489.33     28.12 o 
  15  16   1      743.45      690.04     34.20 o 
  16  16   1       70.80       92.51     36.70 o 
   1  17   1     4786.81     4820.98     49.29 o 
   2  17   1     3385.29     3548.14     40.93 o 
   3  17   1     6342.82     6541.79     57.66 o 
   4  17   1      972.12      974.38     24.68 o 
   5  17   1       14.19       37.91     12.99 o 
   6  17   1     5273.55     5322.84     53.33 o 
   7  17   1      370.31      354.33     18.93 o 
   8  17   1     4672.47     4623.11     52.81 o 
   9  17   1     2512.83     2371.22     45.53 o 
  10  17   1      235.49      268.03     23.00 o 
  11  17   1      994.05     1086.13     33.73 o 
  12  17   1       68.47       93.55     19.31 o 
  13  17   1     4142.86     3932.07     63.20 o 
  14  17   1       13.35       57.86     20.89 o 
  15  17   1     5441.45     5190.84     74.14 o 
   0  18   1      358.09      302.34     24.90 o 
   1  18   1     5131.33     5397.24     56.26 o 
   2  18   1     2372.49     2399.62     40.32 o 
   3  18   1      251.32      264.84     17.27 o 
   4  18   1      101.95      125.82     14.78 o 
   5  18   1     1035.73     1019.71     27.22 o 
   6  18   1      492.26      563.89     22.36 o 
   7  18   1      280.58      286.28     18.59 o 
   8  18   1      849.76      888.74     27.71 o 
   9  18   1     3139.52     3090.68     52.69 o 
  10  18   1       70.01       75.67     19.25 o 
  11  18   1      371.23      397.21     25.17 o 
  12  18   1      420.07      531.28     27.26 o 
  13  18   1      369.97      370.32     25.05 o 
  14  18   1      331.93      362.27     26.37 o 
   1  19   1      647.05      725.12     24.31 o 
   2  19   1      410.97      432.81     21.31 o 
   3  19   1       13.05       12.05     16.30 o 
   4  19   1        9.98       44.28     15.92 o 
   5  19   1    12654.64    13007.59    115.76 o 
   6  19   1      277.15      371.99     21.80 o 
   7  19   1     3333.71     3423.38     49.62 o 
   8  19   1      622.06      731.48     28.00 o 
   9  19   1     5788.26     5615.39     70.95 o 
  10  19   1     1172.39     1198.27     35.91 o 
  11  19   1       29.01       60.06     19.19 o 
  12  19   1       59.46       62.91     21.88 o 
  13  19   1      386.77      401.38     25.24 o 
   0  20   1       70.28       63.32     21.83 o 
   1  20   1      288.90      321.29     21.79 o 
   2  20   1     1702.84     1837.99     39.31 o 
   3  20   1     2999.33     3187.85     50.87 o 
   4  20   1      727.37      732.33     27.91 o 
   5  20   1      601.60      618.17     25.33 o 
   6  20   1     1080.25     1125.01     31.11 o 
   7  20   1      223.24      239.51     19.22 o 
   8  20   1       43.13       65.98     18.42 o 
   9  20   1      262.62      299.86     30.56 o 
  10  20   1      994.57      934.91     33.06 o 
  11  20   1     1791.48     1840.84     42.91 o 
  12  20   1     4408.75     4583.36    193.91 o 
   1  21   1     7065.99     7267.91     76.27 o 
   2  21   1       12.24       33.83     18.97 o 
   3  21   1       17.16       54.51     18.19 o 
   4  21   1      470.44      464.56     24.41 o 
   5  21   1     2465.62     2553.03     46.60 o 
   6  21   1      399.06      392.18     22.65 o 
   7  21   1      641.93      667.36     27.81 o 
   8  21   1     1342.34     1303.68     35.48 o 
   9  21   1      849.99      922.98     33.02 o 
  10  21   1      115.05       84.21     21.55 o 
   0  22   1     2842.35     2883.62     78.54 o 
   1  22   1     1137.97     1099.38     34.87 o 
   2  22   1      181.82      227.41     21.82 o 
   3  22   1     3316.15     3237.69     55.29 o 
   4  22   1       45.91      117.76     19.62 o 
   5  22   1      508.43      559.97     26.61 o 
   6  22   1      131.10      133.68     19.25 o 
   7  22   1      788.67      863.91     32.63 o 
   1  23   1       32.62       35.86     22.32 o 
   2  23   1       86.93      100.47     21.89 o 
   3  23   1     1123.95     1088.69     34.84 o 
   0   0   2   280284.66   395170.12   1314.97 o 
   1   1   2      224.98      213.91      7.99 o 
   0   2   2       70.06       65.64      6.98 o 
   1   2   2      190.87      210.33      5.39 o 
   2   2   2      105.88      127.07      7.22 o 
   1   3   2     1572.35     1632.88     14.88 o 
   2   3   2    12363.98    11800.07     44.69 o 
   3   3   2    18288.09    18245.13     85.92 o 
   0   4   2     6428.52     6155.35     44.31 o 
   1   4   2    43393.62    45548.52    120.56 o 
   2   4   2    23807.02    23654.03     78.02 o 
   3   4   2       56.97       99.31      7.02 o 
   4   4   2     3259.12     3060.72     34.81 o 
   1   5   2       86.26       96.79      5.40 o 
   2   5   2     4725.22     4512.62     30.21 o 
   3   5   2    14424.71    13614.87     54.53 o 
   4   5   2      742.19      798.48     13.78 o 
   5   5   2    29552.16    30980.95    137.69 o 
   0   6   2     6166.34     5857.66     49.73 o 
   1   6   2      772.17      784.82     13.42 o 
   2   6   2    13704.87    13494.85     57.91 o 
   3   6   2    19840.12    19408.06     70.84 o 
   4   6   2       40.66       61.60      7.49 o 
   5   6   2      896.77      933.09     16.31 o 
   6   6   2    27637.88    28065.67    148.42 o 
   1   7   2    18735.24    18909.46     79.38 o 
   2   7   2     2406.86     2333.66     27.44 o 
   3   7   2     3235.62     3080.77     28.15 o 
   4   7   2     5226.29     5129.07     37.36 o 
   5   7   2     3107.73     3243.23     26.45 o 
   6   7   2       14.47       43.46      5.68 o 
   7   7   2    14417.49    14540.97     70.02 o 
   0   8   2     6744.92     6690.71     63.63 o 
   1   8   2     4514.38     4348.96     41.06 o 
   2   8   2    19913.70    20161.44     85.28 o 
   3   8   2    17419.14    17469.40     67.80 o 
   4   8   2     5056.74     4899.36     32.16 o 
   5   8   2     4948.35     4977.03     28.68 o 
   6   8   2     2670.96     2690.89     20.96 o 
   7   8   2     4013.26     3905.61     24.48 o 
   8   8   2    13221.51    13737.55     72.00 o 
   1   9   2     4781.75     4542.27     29.06 o 
   2   9   2       39.95       60.31      5.52 o 
   3   9   2      721.04      735.16     11.82 o 
   4   9   2    13370.90    13465.66     48.89 o 
   5   9   2     2275.57     2367.86     20.36 o 
   6   9   2     1357.15     1427.76     16.48 o 
   7   9   2      497.69      521.30     11.14 o 
   8   9   2      135.88      176.42      8.23 o 
   9   9   2    11855.63    11954.76     76.80 o 
   0  10   2    12153.01    12055.66     69.87 o 
   1  10   2      917.04      940.68     12.90 o 
   2  10   2    10437.78    10324.63     42.47 o 
   3  10   2       14.80       57.37      6.27 o 
   4  10   2     1305.23     1326.40     15.96 o 
   5  10   2    10163.79    10181.29     45.33 o 
   6  10   2       16.07       52.39      6.40 o 
   7  10   2     1877.03     1968.36     21.47 o 
   8  10   2      981.35     1013.43     17.47 o 
   9  10   2     3714.64     3823.59     31.03 o 
  10  10   2     1001.78     1082.62     28.83 o 
   1  11   2     3667.29     3705.40     26.56 o 
   2  11   2    10700.34    10699.02     45.44 o 
   3  11   2      300.34      301.11      9.03 o 
   4  11   2      472.69      541.46     12.60 o 
   5  11   2      609.93      661.07     13.12 o 
   6  11   2    10279.42    10515.00     50.55 o 
   7  11   2     1028.47     1049.31     16.75 o 
   8  11   2     5544.73     5633.33     40.54 o 
   9  11   2     5483.10     5396.86     41.04 o 
  10  11   2     2010.12     2044.43     26.97 o 
  11  11   2     2105.97     2169.51     44.21 o 
   0  12   2     8214.14     8246.20     59.29 o 
   1  12   2     3007.50     2987.03     24.60 o 
   2  12   2     2594.96     2644.66     23.22 o 
   3  12   2     1581.62     1636.04     19.21 o 
   4  12   2     7181.52     7215.10     42.82 o 
   5  12   2      200.56      235.60      9.82 o 
   6  12   2    25315.46    25940.47     89.01 o 
   7  12   2      395.88      408.40     13.41 o 
   8  12   2     3169.68     3142.68     33.90 o 
   9  12   2       16.98       64.44     10.67 o 
  10  12   2     5987.43     5975.03     55.48 o 
  11  12   2      200.54      249.29     17.14 o 
  12  12   2      101.62      163.99     25.37 o 
   1  13   2       96.83      100.18      7.98 o 
   2  13   2     8346.20     8239.86     44.94 o 
   3  13   2     2414.53     2397.61     24.35 o 
   4  13   2      428.70      435.89     12.19 o 
   5  13   2      809.90      851.35     15.80 o 
   6  13   2      246.53      265.38     10.98 o 
   7  13   2     2392.88     2485.03     30.26 o 
   8  13   2      162.12      173.75     13.64 o 
   9  13   2      890.68      882.12     24.54 o 
  10  13   2     7505.15     7496.54     66.67 o 
  11  13   2     1964.59     1910.84     35.18 o 
  12  13   2      302.65      368.24     19.37 o 
  13  13   2      136.12      266.44     34.67 o 
   0  14   2    20766.29    20946.90    104.27 o 
   1  14   2       22.73       56.57      7.96 o 
   2  14   2     3037.41     2929.12     27.77 o 
   3  14   2       81.10      124.77     11.95 o 
   4  14   2     6702.36     6701.95     42.44 o 
   5  14   2      684.37      756.69     17.08 o 
   6  14   2     1794.25     1810.37     28.83 o 
   7  14   2      810.11      820.65     23.95 o 
   8  14   2       46.81       63.07     15.08 o 
   9  14   2        8.71       41.24     14.42 o 
  10  14   2     7663.66     7543.27     68.53 o 
  11  14   2       19.22       78.10     15.21 o 
  12  14   2       12.94       39.94     14.67 o 
  13  14   2     1244.45     1232.68     32.41 o 
  14  14   2    18699.75    18522.94    221.77 o 
   1  15   2     2419.65     2441.49     30.56 o 
   2  15   2     1785.90     1815.15     27.59 o 
   3  15   2     3333.93     3300.52     38.03 o 
   4  15   2     3150.81     3047.30     36.02 o 
   5  15   2     1041.98     1058.54     23.43 o 
   6  15   2      380.63      402.42     17.57 o 
   7  15   2     4166.43     4043.64     49.66 o 
   8  15   2      474.41      535.38     21.89 o 
   9  15   2      239.55      304.81     20.18 o 
  10  15   2     4833.52     4774.42     55.70 o 
  11  15   2      203.41      254.43     18.21 o 
  12  15   2      685.25      688.17     26.45 o 
  13  15   2      156.16      171.88     20.29 o 
  14  15   2      946.12      966.95     40.34 o 
  15  15   2      106.69      154.44     35.00 o 
   0  16   2      833.46      763.21     29.51 o 
   1  16   2     3112.10     3112.73     37.25 o 
   2  16   2      100.36      125.37     16.20 o 
   3  16   2     5200.53     5011.93     48.83 o 
   4  16   2     2130.24     2062.67     30.92 o 
   5  16   2      897.28      914.63     23.92 o 
   6  16   2     6693.79     6613.29     58.99 o 
   7  16   2     1530.12     1546.95     33.21 o 
   8  16   2     5004.79     4933.39     56.63 o 
   9  16   2       83.73       79.65     16.01 o 
  10  16   2     1013.29      998.20     32.24 o 
  11  16   2     1728.61     1686.69     37.57 o 
  12  16   2       41.85       95.64     17.95 o 
  13  16   2       24.43       30.82     18.72 o 
  14  16   2      720.70      669.07     34.81 o 
  15  16   2        8.24       21.07     23.99 o 
  16  16   2       47.98       -6.65     32.35 o 
   1  17   2     3612.81     3418.97     41.69 o 
   2  17   2     1465.99     1430.55     28.20 o 
   3  17   2      520.88      557.02     19.56 o 
   4  17   2       18.40       32.84     13.11 o 
   5  17   2       73.70      121.27     14.50 o 
   6  17   2     2327.53     2354.90     36.91 o 
   7  17   2      684.87      724.33     25.08 o 
   8  17   2     3313.10     3352.06     50.71 o 
   9  17   2     1742.99     1735.89     40.50 o 
  10  17   2      195.54      211.47     20.97 o 
  11  17   2      960.58      887.77     31.57 o 
  12  17   2     1803.93     1883.62     45.69 o 
  13  17   2     2187.94     2235.65     48.85 o 
  14  17   2        5.59       40.42     23.66 o 
  15  17   2      102.28      138.46     58.66 o 
   0  18   2     3358.12     3232.13     58.51 o 
   1  18   2     1110.30     1124.30     26.35 o 
   2  18   2     3070.74     2981.91     41.45 o 
   3  18   2      233.53      254.26     17.09 o 
   4  18   2      437.08      395.86     19.73 o 
   5  18   2     4558.81     4492.70     50.91 o 
   6  18   2     2617.13     2601.31     41.19 o 
   7  18   2      195.90      196.54     19.24 o 
   8  18   2      336.07      323.65     21.79 o 
   9  18   2     3313.26     3141.41     53.55 o 
  10  18   2      598.21      591.59     27.71 o 
  11  18   2      192.87      233.31     23.86 o 
  12  18   2     5502.19     5386.55     74.00 o 
  13  18   2     2024.35     1959.67     46.63 o 
   1  19   2      607.83      674.17     22.16 o 
   2  19   2      537.36      528.14     21.39 o 
   3  19   2      329.70      337.85     19.67 o 
   4  19   2     1793.37     1815.98     39.48 o 
   5  19   2     4894.63     4802.44     58.66 o 
   6  19   2      520.02      493.56     22.25 o 
   7  19   2       47.73      102.56     19.08 o 
   8  19   2       38.42       89.89     18.45 o 
   9  19   2     3574.09     3411.35     56.20 o 
  10  19   2      173.20      180.92     20.95 o 
  11  19   2      407.43      444.25     27.96 o 
  12  19   2      186.17      183.38     22.53 o 
   0  20   2      368.95      421.02     27.54 o 
   1  20   2      468.68      477.68     20.75 o 
   2  20   2     7860.46     7612.30     70.56 o 
   3  20   2     1839.76     1817.90     40.07 o 
   4  20   2      563.97      575.89     26.03 o 
   5  20   2      722.05      767.11     30.03 o 
   6  20   2      210.78      243.09     21.95 o 
   7  20   2       17.95       58.54     19.36 o 
   8  20   2     2976.17     2856.31     49.21 o 
   9  20   2     1179.61     1084.28     40.45 o 
  10  20   2      255.93      313.14     25.11 o 
   1  21   2     1634.22     1505.04     35.33 o 
   2  21   2     1090.21     1067.16     32.18 o 
   3  21   2       32.96       49.48     17.82 o 
   4  21   2       77.68       65.49     19.27 o 
   5  21   2       77.25      114.65     19.07 o 
   6  21   2      236.02      244.70     24.34 o 
   7  21   2     2464.31     2450.94     56.51 o 
   8  21   2       32.75       52.08     19.08 o 
   0  22   2       26.79       -5.18     25.78 o 
   1  22   2       12.72        1.21     18.00 o 
   2  22   2      978.88      930.00     35.23 o 
   3  22   2     2093.08     2150.64     48.78 o 
   4  22   2      384.79      368.10     24.67 o 
   5  22   2        3.93        8.15     18.02 o 
   0   0   3     8614.75     9895.49    135.99 o 
   1   1   3      248.32      259.10     13.20 o 
   0   2   3     1189.74     1261.89     26.01 o 
   1   2   3    12164.84    12124.08     57.46 o 
   2   2   3     8867.92     8742.33     69.19 o 
   1   3   3    21056.02    22371.90     88.64 o 
   2   3   3     7598.83     7710.81     48.41 o 
   3   3   3      368.19      334.64     14.58 o 
   0   4   3     4096.25     4173.31     50.42 o 
   1   4   3      992.81      865.83     17.84 o 
   2   4   3     1412.14     1386.51     16.70 o 
   3   4   3      163.06      201.39      8.86 o 
   4   4   3     1018.71      989.87     17.51 o 
   1   5   3       10.87       31.44      5.23 o 
   2   5   3     2156.17     2123.14     19.20 o 
   3   5   3     3922.74     3873.66     23.66 o 
   4   5   3    14717.89    15015.00     47.98 o 
   5   5   3    16716.92    17483.21     75.95 o 
   0   6   3    20535.47    20250.62     82.62 o 
   1   6   3       45.43       59.57      6.24 o 
   2   6   3    11375.56    11959.21     44.00 o 
   3   6   3     7383.04     7641.37     33.00 o 
   4   6   3       98.05      167.92      9.27 o 
   5   6   3     2849.90     2912.13     19.34 o 
   6   6   3     1393.08     1353.07     19.90 o 
   1   7   3    16977.85    17969.56     56.10 o 
   2   7   3     4143.32     4135.57     25.12 o 
   3   7   3     1956.37     1935.87     18.23 o 
   4   7   3     2863.42     2816.98     21.67 o 
   5   7   3     2674.72     2740.95     20.99 o 
   6   7   3      398.77      418.18     10.27 o 
   7   7   3     2768.74     2740.11     30.58 o 
   0   8   3      488.60      520.21     15.20 o 
   1   8   3      699.87      741.35     12.49 o 
   2   8   3      745.89      747.16     12.39 o 
   3   8   3     7207.87     7208.80     36.80 o 
   4   8   3     1873.39     1767.80     18.97 o 
   5   8   3       80.99       98.71      9.33 o 
   6   8   3     5282.26     5476.85     33.07 o 
   7   8   3      849.22      843.41     13.86 o 
   8   8   3      922.41      888.12     21.62 o 
   1   9   3     2006.02     1979.70     20.80 o 
   2   9   3      541.47      613.82     12.23 o 
   3   9   3     1549.79     1594.82     18.93 o 
   4   9   3     4512.47     4565.52     32.22 o 
   5   9   3    24264.49    25677.65     78.32 o 
   6   9   3     2356.64     2313.62     22.45 o 
   7   9   3     6800.85     6816.12     39.58 o 
   8   9   3     2625.86     2656.43     26.52 o 
   9   9   3     2629.90     2716.47     47.31 o 
   0  10   3     3888.66     3833.09     45.52 o 
   1  10   3    15026.16    15296.52     62.26 o 
   2  10   3     1040.65     1038.35     16.31 o 
   3  10   3       94.51      125.63      9.49 o 
   4  10   3      149.30      206.19     12.69 o 
   5  10   3       36.25       60.86      7.28 o 
   6  10   3      875.52      904.32     15.38 o 
   7  10   3     1849.65     1935.34     22.82 o 
   8  10   3     1940.78     1957.10     25.31 o 
   9  10   3     5331.67     5281.61     52.15 o 
  10  10   3      332.37      376.71     30.66 o 
   1  11   3     2941.93     2980.15     28.95 o 
   2  11   3     1725.18     1748.15     22.26 o 
   3  11   3    12131.56    12491.29     59.08 o 
   4  11   3     1110.05     1121.05     17.73 o 
   5  11   3      300.49      302.37     11.08 o 
   6  11   3     3526.99     3480.47     31.06 o 
   7  11   3     1019.48     1025.80     18.73 o 
   8  11   3     7215.72     7417.11     55.18 o 
   9  11   3     2025.88     1965.11     34.09 o 
  10  11   3      197.60      220.02     19.34 o 
  11  11   3     3056.38     2874.30     72.97 o 
   0  12   3     2097.00     2093.21     35.28 o 
   1  12   3      214.28      258.45     12.39 o 
   2  12   3     1575.91     1549.35     21.40 o 
   3  12   3     2293.02     2297.64     27.81 o 
   4  12   3     3998.83     3982.77     36.18 o 
   5  12   3      633.23      683.17     20.90 o 
   6  12   3      631.59      608.91     17.88 o 
   7  12   3        3.41       38.90     10.57 o 
   8  12   3     4483.32     4434.91     50.50 o 
   9  12   3      402.20      387.24     19.84 o 
  10  12   3     1651.95     1633.79     34.55 o 
  11  12   3     2565.76     2594.67     48.81 o 
  12  12   3     7630.42     7584.19    117.03 o 
   1  13   3     1524.13     1575.56     24.73 o 
   2  13   3       86.46       98.48     14.02 o 
   3  13   3     7577.45     7580.89     58.58 o 
   4  13   3     8170.99     8538.12     62.57 o 
   5  13   3       51.47       69.28     12.58 o 
   6  13   3        1.95       53.62     12.48 o 
   7  13   3    10808.06    11071.01     74.37 o 
   8  13   3     2454.86     2432.29     41.02 o 
   9  13   3       11.92       54.88     15.48 o 
  10  13   3      244.30      253.94     19.59 o 
  11  13   3     2072.86     2009.38     44.40 o 
  12  13   3     1473.25     1416.41     38.40 o 
  13  13   3     2941.49     2880.05     74.93 o 
   0  14   3    22106.71    23475.48    195.96 o 
   1  14   3     1260.69     1258.73     25.29 o 
   2  14   3     1000.36      917.82     24.16 o 
   3  14   3      103.67      110.10     13.73 o 
   4  14   3      229.73      230.06     16.35 o 
   5  14   3       50.79       79.36     13.72 o 
   6  14   3      208.89      217.58     15.27 o 
   7  14   3      334.59      336.98     18.01 o 
   8  14   3     3815.89     3722.38     54.37 o 
   9  14   3      767.50      790.17     28.04 o 
  10  14   3      875.68      832.34     29.00 o 
  11  14   3        1.80       75.03     17.79 o 
  12  14   3      524.71      555.15     30.02 o 
  13  14   3        7.48       41.94     20.96 o 
  14  14   3     4309.71     4296.84    106.88 o 
   1  15   3      536.99      596.85     19.36 o 
   2  15   3       10.39       46.86     14.04 o 
   3  15   3     1322.84     1323.23     30.59 o 
   4  15   3     6561.22     6404.70     63.62 o 
   5  15   3     1864.64     1785.47     33.26 o 
   6  15   3      133.33      171.73     15.77 o 
   7  15   3     9892.05    10108.27     85.22 o 
   8  15   3      369.33      433.56     22.31 o 
   9  15   3       44.16       69.23     17.54 o 
  10  15   3     1908.11     1892.98     41.70 o 
  11  15   3     4375.17     4300.88     60.94 o 
  12  15   3       35.96       47.82     20.66 o 
  13  15   3      222.22      196.05     23.03 o 
  14  15   3       10.62       22.60     22.42 o 
  15  15   3      299.72      218.92     37.42 o 
   0  16   3      455.46      372.76     24.64 o 
   1  16   3       22.07       52.80     13.86 o 
   2  16   3      834.34      848.68     25.12 o 
   3  16   3     3564.36     3526.37     48.44 o 
   4  16   3      955.97      975.52     28.55 o 
   5  16   3      432.39      403.90     19.16 o 
   6  16   3     1200.31     1234.91     30.93 o 
   7  16   3      401.37      394.57     23.42 o 
   8  16   3      339.27      348.81     22.87 o 
   9  16   3       72.86       82.31     18.40 o 
  10  16   3      715.25      749.97     29.38 o 
  11  16   3     5598.36     5433.02     69.06 o 
  12  16   3     1424.44     1444.55     43.19 o 
  13  16   3     2665.45     2637.47     56.11 o 
  14  16   3      396.29      407.93     29.82 o 
   1  17   3     3450.93     3463.24     46.73 o 
   2  17   3     2510.50     2617.56     41.07 o 
   3  17   3     4836.21     4846.54     54.90 o 
   4  17   3      657.85      650.12     24.82 o 
   5  17   3       48.28       96.68     15.48 o 
   6  17   3     3475.55     3565.64     50.19 o 
   7  17   3      220.21      241.19     21.75 o 
   8  17   3     3072.32     3004.03     52.04 o 
   9  17   3     2141.85     2127.14     44.82 o 
  10  17   3      129.53      147.21     19.77 o 
  11  17   3      823.50      912.82     32.05 o 
  12  17   3       55.04       70.13     18.75 o 
  13  17   3     2807.96     2727.33     57.14 o 
   0  18   3      348.39      298.04     26.43 o 
   1  18   3     4157.88     4221.49     63.08 o 
   2  18   3     1923.70     1969.15     38.43 o 
   3  18   3      250.57      258.14     18.47 o 
   4  18   3      155.27      165.85     17.81 o 
   5  18   3      660.70      667.40     25.72 o 
   6  18   3      561.13      574.58     25.64 o 
   7  18   3      202.52      200.80     21.05 o 
   8  18   3      521.57      541.47     27.06 o 
   9  18   3     2215.82     2183.60     48.94 o 
  10  18   3       86.20      126.83     19.62 o 
  11  18   3      372.06      358.71     23.78 o 
   1  19   3      271.62      311.11     20.32 o 
   2  19   3      240.20      266.78     19.71 o 
   3  19   3       26.07       28.17     15.80 o 
   4  19   3        7.91       32.53     16.86 o 
   5  19   3     8631.84     8984.98     84.76 o 
   6  19   3      208.05      269.61     20.77 o 
   7  19   3     1996.36     2075.18     44.73 o 
   8  19   3      513.66      549.37     27.33 o 
   9  19   3     4281.08     4163.53     65.40 o 
  10  19   3      885.08      906.78     36.67 o 
   0  20   3      154.08      128.32     26.36 o 
   1  20   3      184.86      187.34     20.48 o 
   2  20   3     1090.81     1130.81     31.53 o 
   3  20   3     1979.88     2101.46     40.46 o 
   4  20   3      649.15      662.87     25.75 o 
   5  20   3      489.86      528.40     26.69 o 
   6  20   3      717.26      802.11     30.95 o 
   7  20   3      184.48      144.29     20.59 o 
   8  20   3      103.19       46.63     55.17 o 
   1  21   3     5076.87     5241.41     61.67 o 
   2  21   3       36.69       65.16     17.50 o 
   3  21   3       51.24       48.11     17.52 o 
   4  21   3      307.20      310.32     23.41 o 
   0   0   4    82192.39   105332.65    414.13 o 
   1   1   4      318.68      295.88     10.61 o 
   0   2   4      193.91      189.29     17.00 o 
   1   2   4      115.91      155.56      9.42 o 
   2   2   4       87.46       97.74      7.78 o 
   1   3   4      764.94      763.67     11.40 o 
   2   3   4     5041.77     5075.62     27.40 o 
   3   3   4     8618.52     8913.14     51.05 o 
   0   4   4     2866.14     2851.08     28.76 o 
   1   4   4    20219.53    21559.00     60.04 o 
   2   4   4    12683.65    13221.11     46.41 o 
   3   4   4       36.01       59.52      5.66 o 
   4   4   4     1684.98     1645.07     24.20 o 
   1   5   4      413.26      394.14      9.23 o 
   2   5   4     1375.66     1363.19     15.02 o 
   3   5   4     5561.93     5379.81     30.20 o 
   4   5   4      316.48      339.62      9.12 o 
   5   5   4    13118.43    13831.91     75.28 o 
   0   6   4     2041.71     1948.15     27.63 o 
   1   6   4      305.00      328.68      9.25 o 
   2   6   4     5455.84     5642.64     31.14 o 
   3   6   4     7691.81     7785.61     38.02 o 
   4   6   4       89.58       97.10      6.97 o 
   5   6   4      554.09      586.77     12.53 o 
   6   6   4    13200.03    13693.96     88.24 o 
   1   7   4     8052.64     8270.56     40.43 o 
   2   7   4     1107.20     1098.65     15.23 o 
   3   7   4     1530.81     1538.10     18.15 o 
   4   7   4     2347.40     2348.26     22.25 o 
   5   7   4     1507.89     1499.69     18.26 o 
   6   7   4       26.21       63.67      8.55 o 
   7   7   4    11304.13    11559.89     90.37 o 
   0   8   4     3550.23     3554.79     38.33 o 
   1   8   4     2060.89     2041.48     21.32 o 
   2   8   4     9902.72    10341.28     45.96 o 
   3   8   4     7956.53     8190.51     41.82 o 
   4   8   4     2485.82     2461.28     23.47 o 
   5   8   4     2537.64     2546.02     24.29 o 
   6   8   4     1678.91     1632.44     22.11 o 
   7   8   4     2001.48     1960.15     32.14 o 
   8   8   4     8049.49     8224.80    106.63 o 
   1   9   4     2905.52     2861.73     27.47 o 
   2   9   4       68.04      114.38      8.67 o 
   3   9   4      752.68      766.28     15.66 o 
   4   9   4     6937.61     7110.26     42.59 o 
   5   9   4     1773.01     1750.86     23.01 o 
   6   9   4      799.50      850.52     19.36 o 
   7   9   4      578.98      516.85     17.48 o 
   8   9   4       92.08      107.81     15.08 o 
   9   9   4     7058.69     7165.31     96.80 o 
   0  10   4     7144.19     7143.61     63.62 o 
   1  10   4      979.54      968.03     17.81 o 
   2  10   4     6793.03     6859.85     48.68 o 
   3  10   4       19.19       35.40      9.52 o 
   4  10   4      964.89      995.42     20.56 o 
   5  10   4     5595.02     5631.65     48.46 o 
   6  10   4       15.76       54.89     11.16 o 
   7  10   4     1033.67     1052.17     24.28 o 
   8  10   4      609.55      679.91     27.28 o 
   9  10   4     2171.77     2273.03     42.25 o 
  10  10   4      796.38      799.37     41.69 o 
   1  11   4     1864.78     1873.77     26.99 o 
   2  11   4     6324.46     6292.43     51.72 o 
   3  11   4      340.39      311.51     14.63 o 
   4  11   4      351.82      393.76     17.46 o 
   5  11   4      408.26      475.33     17.25 o 
   6  11   4     5248.86     5239.36     49.93 o 
   7  11   4      709.34      673.95     21.13 o 
   8  11   4     2936.98     2876.24     47.32 o 
   9  11   4     2811.72     2734.63     53.46 o 
  10  11   4     1140.03     1095.04     39.59 o 
  11  11   4     1356.25     1414.52     63.63 o 
   0  12   4     3906.19     3977.27     61.33 o 
   1  12   4     1552.58     1544.96     27.18 o 
   2  12   4     1605.30     1646.17     29.04 o 
   3  12   4      980.50     1055.01     24.25 o 
   4  12   4     4751.07     4723.47     46.11 o 
   5  12   4      200.43      243.34     15.41 o 
   6  12   4    12927.06    13298.88     84.65 o 
   7  12   4      236.35      237.70     16.74 o 
   8  12   4     1749.51     1745.49     36.61 o 
   9  12   4        9.10       44.27     18.47 o 
  10  12   4     3936.89     3900.22     77.48 o 
  11  12   4      194.01      265.17     28.87 o 
  12  12   4       67.52       53.30     51.55 o 
   1  13   4      250.54      245.91     15.20 o 
   2  13   4     4468.34     4380.94     46.71 o 
   3  13   4     1581.49     1446.95     29.39 o 
   4  13   4      502.99      522.05     19.77 o 
   5  13   4      839.85      836.05     26.23 o 
   6  13   4      155.63      153.23     15.98 o 
   7  13   4     1514.19     1524.46     33.23 o 
   8  13   4       63.00       57.18     15.59 o 
   9  13   4      771.90      822.81     33.88 o 
  10  13   4     4900.50     4841.46     87.49 o 
  11  13   4     1130.68     1115.34     41.95 o 
  12  13   4      214.28      222.65     25.90 o 
  13  13   4      321.49      395.33     43.04 o 
   0  14   4    10581.27    10722.03    104.92 o 
   1  14   4       25.54       45.78     13.64 o 
   2  14   4     1713.35     1632.34     32.78 o 
   3  14   4       47.64       84.85     15.14 o 
   4  14   4     4230.21     4182.58     51.00 o 
   5  14   4      373.45      397.54     22.25 o 
   6  14   4     1258.13     1309.24     31.97 o 
   7  14   4      372.64      394.82     20.60 o 
   8  14   4       28.25       36.93     16.98 o 
   9  14   4       14.26       65.90     20.74 o 
  10  14   4     5225.24     5123.24    102.02 o 
  11  14   4       10.09       72.14     28.84 o 
  12  14   4       43.81       43.82     24.55 o 
  13  14   4      697.61      713.78     36.59 o 
  14  14   4    10285.13    10053.23    200.00 o 
   1  15   4     1285.24     1300.31     30.41 o 
   2  15   4     1096.43     1098.50     29.82 o 
   3  15   4     2133.78     2142.27     40.15 o 
   4  15   4     2312.57     2238.30     40.76 o 
   5  15   4      760.66      773.35     27.77 o 
   6  15   4      268.12      293.08     20.99 o 
   7  15   4     2821.51     2671.61     44.33 o 
   8  15   4      294.55      331.61     24.96 o 
   9  15   4      233.46      254.89     25.63 o 
  10  15   4     3374.64     3302.04     83.73 o 
  11  15   4      217.05      214.31     32.92 o 
  12  15   4      394.13      398.97     38.54 o 
  13  15   4      160.38      149.98     34.57 o 
   0  16   4      570.01      524.01     31.80 o 
   1  16   4     1986.50     1964.85     40.81 o 
   2  16   4       93.31      114.26     18.18 o 
   3  16   4     3354.58     3171.12     51.14 o 
   4  16   4     1849.37     1832.21     38.04 o 
   5  16   4      713.64      724.29     27.94 o 
   6  16   4     3983.80     3970.22     56.64 o 
   7  16   4      921.23      904.61     32.28 o 
   8  16   4     3118.44     3005.82     56.05 o 
   9  16   4       16.48       15.62     21.12 o 
  10  16   4      933.86      930.43     43.94 o 
  11  16   4     1159.88     1043.26     52.01 o 
   1  17   4     2203.85     2133.67     43.23 o 
   2  17   4     1012.27      958.62     31.53 o 
   3  17   4      372.83      376.28     23.18 o 
   4  17   4       37.08       54.80     16.69 o 
   5  17   4       92.78       95.31     17.84 o 
   6  17   4     1270.91     1321.84     35.22 o 
   7  17   4      409.43      427.07     24.91 o 
   8  17   4     1878.17     1951.79     50.10 o 
   9  17   4      931.87      868.46     36.43 o 
  10  17   4      154.72      167.22     25.62 o 
   0  18   4     1841.78     1943.23     66.38 o 
   1  18   4      968.30      931.58     33.33 o 
   2  18   4     2159.70     2033.02     42.78 o 
   3  18   4      179.38      178.39     20.40 o 
   4  18   4      233.22      243.23     20.15 o 
   5  18   4     2532.07     2566.40     47.14 o 
   6  18   4     1380.14     1255.19     36.85 o 
   7  18   4      114.70      130.30     21.91 o 
   8  18   4      230.23      178.59     24.47 o 
   1  19   4      654.36      748.87     30.92 o 
   2  19   4      408.63      419.34     26.30 o 
   3  19   4      257.00      249.01     22.40 o 
   4  19   4     1057.52     1082.90     32.77 o 
   5  19   4     2989.23     2780.00     48.74 o 
   0   0   5     5536.80     5642.75     89.39 o 
   1   1   5      141.15      139.67     10.81 o 
   0   2   5      648.20      628.78     17.68 o 
   1   2   5     4956.99     4881.34     32.45 o 
   2   2   5     4083.33     3920.87     42.84 o 
   1   3   5     9244.86     9664.49     48.34 o 
   2   3   5     3661.65     3634.42     30.25 o 
   3   3   5      238.52      253.59     17.45 o 
   0   4   5     1898.60     1908.85     34.63 o 
   1   4   5      925.84      859.03     17.51 o 
   2   4   5     1154.92     1169.58     19.95 o 
   3   4   5       80.42       81.77     10.15 o 
   4   4   5      557.61      541.53     23.41 o 
   1   5   5       86.55       83.75      9.79 o 
   2   5   5     1135.63     1107.77     19.87 o 
   3   5   5     1799.80     1861.15     27.47 o 
   4   5   5     6415.87     6424.72     50.51 o 
   5   5   5     8353.76     8540.96     83.07 o 
   0   6   5     9967.24     9993.85     89.47 o 
   1   6   5       39.91       41.27     10.42 o 
   2   6   5     5059.20     5098.21     43.36 o 
   3   6   5     3317.90     3293.33     37.66 o 
   4   6   5      216.74      235.30     13.36 o 
   5   6   5     1457.70     1483.34     25.58 o 
   6   6   5      999.28     1006.20     33.32 o 
   1   7   5     8317.60     8518.32     59.00 o 
   2   7   5     1813.43     1721.67     27.27 o 
   3   7   5      929.51      957.75     21.21 o 
   4   7   5     1242.97     1247.25     24.80 o 
   5   7   5     1462.47     1460.97     26.59 o 
   6   7   5      186.24      197.06     14.90 o 
   7   7   5     2227.77     2251.56     52.46 o 
   0   8   5      465.77      445.69     21.36 o 
   1   8   5      328.15      346.17     14.79 o 
   2   8   5      686.52      722.39     19.26 o 
   3   8   5     3347.63     3337.66     36.49 o 
   4   8   5     1162.83     1122.69     22.40 o 
   5   8   5       79.52       81.71     11.66 o 
   6   8   5     2753.39     2721.01     38.89 o 
   7   8   5      402.42      367.94     19.40 o 
   8   8   5      844.84      726.48     34.92 o 
   1   9   5      779.48      820.88     20.06 o 
   2   9   5      158.34      184.21     13.03 o 
   3   9   5      393.16      371.58     16.56 o 
   4   9   5     2485.66     2420.75     33.18 o 
   5   9   5    11785.00    12291.12     85.62 o 
   6   9   5     1210.87     1219.35     30.07 o 
   7   9   5     3445.59     3466.89     51.02 o 
   8   9   5     1230.64     1267.30     34.38 o 
   9   9   5     1668.21     1691.35     58.73 o 
   0  10   5     2372.13     2285.69     46.20 o 
   1  10   5     7697.41     7774.38     58.61 o 
   2  10   5      864.58      850.50     22.30 o 
   3  10   5       44.65       54.52     11.66 o 
   4  10   5      124.87      146.03     13.00 o 
   5  10   5       72.80      121.55     15.46 o 
   6  10   5      608.20      587.19     23.39 o 
   7  10   5      831.64      837.22     31.73 o 
   8  10   5     1055.39     1071.69     37.20 o 
   9  10   5     2618.17     2577.87     54.36 o 
  10  10   5      241.54      215.82     35.99 o 
   1  11   5     1453.41     1496.19     28.39 o 
   2  11   5     1130.13     1109.36     25.23 o 
   3  11   5     5888.50     5987.78     52.36 o 
   4  11   5      478.31      479.56     18.57 o 
   5  11   5      137.13      177.42     15.06 o 
   6  11   5     1692.49     1619.39     34.97 o 
   7  11   5      526.39      505.30     26.87 o 
   8  11   5     3471.23     3485.85     62.80 o 
   9  11   5     1134.94     1156.00     39.20 o 
  10  11   5      111.32      104.11     28.53 o 
  11  11   5     1550.94     1574.33     91.63 o 
   0  12   5     1431.29     1411.98     41.07 o 
   1  12   5      121.62      128.95     14.86 o 
   2  12   5     1042.34     1049.45     25.07 o 
   3  12   5     1165.59     1164.79     26.23 o 
   4  12   5     2233.34     2206.25     34.42 o 
   5  12   5      208.77      229.50     16.33 o 
   6  12   5      821.48      749.01     24.59 o 
   7  12   5        1.86       11.99     15.98 o 
   8  12   5     2186.99     2109.11     50.36 o 
   9  12   5      149.01       99.39     22.61 o 
  10  12   5     1075.93     1066.80     60.31 o 
  11  12   5     1477.02     1482.13     59.71 o 
  12  12   5     4442.19     4549.85    197.61 o 
   1  13   5      800.42      791.29     25.10 o 
   2  13   5       99.23      120.84     15.03 o 
   3  13   5     3764.30     3762.86     46.36 o 
   4  13   5     4497.89     4532.06     50.52 o 
   5  13   5       74.66       94.25     14.71 o 
   6  13   5        1.15       22.18     14.99 o 
   7  13   5     5449.34     5552.17     69.46 o 
   8  13   5     1263.82     1273.66     40.82 o 
   9  13   5       29.13       61.02     23.37 o 
  10  13   5      246.59      207.93     33.43 o 
  11  13   5     1107.14     1043.77     53.09 o 
   0  14   5    10246.21    10381.22    118.21 o 
   1  14   5      621.69      660.21     22.86 o 
   2  14   5      683.13      587.70     21.76 o 
   3  14   5       57.67       89.84     15.10 o 
   4  14   5      236.05      241.27     17.03 o 
   5  14   5       31.64       50.22     16.43 o 
   6  14   5      262.68      269.04     19.47 o 
   7  14   5      209.52      226.11     23.11 o 
   8  14   5     2142.74     2069.67     55.09 o 
   9  14   5      400.70      390.53     29.78 o 
  10  14   5      584.09      524.73     40.89 o 
   1  15   5      322.31      381.83     19.34 o 
   2  15   5       12.77       41.23     14.42 o 
   3  15   5      797.60      820.31     25.94 o 
   4  15   5     3638.37     3517.96     49.44 o 
   5  15   5      948.40      924.82     29.45 o 
   6  15   5       70.04       81.04     16.90 o 
   7  15   5     5329.72     5356.18     69.20 o 
   8  15   5      164.37      171.97     23.41 o 
   0  16   5      387.33      345.06     29.66 o 
   1  16   5       21.81       35.11     15.33 o 
   2  16   5      477.18      453.02     21.48 o 
   3  16   5     2032.73     1956.54     38.40 o 
   4  16   5      676.97      706.60     26.85 o 
   5  16   5      131.84      150.77     18.55 o 
   6  16   5      671.19      708.76     26.74 o 
   7  16   5      200.48       58.67     53.24 o 
   1  17   5     1944.11     1900.18     41.84 o 
   2  17   5     1328.09     1365.19     33.00 o 
   3  17   5     2561.02     2546.03     43.00 o 
   0   0   6    29476.14    33380.46    361.09 o 
   1   1   6      281.21      280.27     18.74 o 
   0   2   6      204.17      162.64     16.09 o 
   1   2   6       40.78       56.45     10.88 o 
   2   2   6       30.97       39.97     15.85 o 
   1   3   6      580.26      564.09     17.56 o 
   2   3   6     1982.68     1940.42     29.78 o 
   3   3   6     3091.36     3077.81     53.80 o 
   0   4   6     1161.11     1159.45     34.76 o 
   1   4   6     7981.62     8260.86     61.45 o 
   2   4   6     5227.77     5348.89     53.21 o 
   3   4   6       13.11       26.17     12.58 o 
   4   4   6      613.86      620.19     29.89 o 
   1   5   6      453.60      448.51     17.52 o 
   2   5   6      448.67      477.24     18.77 o 
   3   5   6     2227.30     2195.71     34.00 o 
   4   5   6      213.49      242.51     16.26 o 
   5   5   6     5272.95     5300.04     82.36 o 
   0   6   6      695.53      571.16     29.24 o 
   1   6   6      128.53      142.80     14.57 o 
   2   6   6     2405.05     2332.96     38.08 o 
   3   6   6     2941.14     2922.01     43.97 o 
   4   6   6      125.35      111.89     15.26 o 
   5   6   6      277.20      296.47     19.84 o 
   6   6   6     5274.60     5267.89     83.07 o 
   1   7   6     3518.75     3425.27     45.57 o 
   2   7   6      425.00      435.62     20.05 o 
   3   7   6      731.13      737.34     23.91 o 
   4   7   6      831.43      800.25     24.69 o 
   5   7   6      883.05      788.91     27.24 o 
   6   7   6       22.66       27.16     15.53 o 
   7   7   6     5653.50     5961.54     97.55 o 
   0   8   6     1446.78     1394.49     41.82 o 
   1   8   6      732.39      704.45     23.81 o 
   2   8   6     4099.90     4132.79     50.23 o 
   3   8   6     3303.02     3307.49     45.21 o 
   4   8   6      972.60      945.08     28.94 o 
   5   8   6     1029.68      979.57     31.01 o 
   6   8   6      830.59      780.45     28.42 o 
   7   8   6      802.35      739.29     29.70 o 
   8   8   6     3583.88     3521.17     85.31 o 
   1   9   6     1460.79     1460.33     31.53 o 
   2   9   6       51.58       95.70     15.81 o 
   3   9   6      293.11      292.71     19.82 o 
   4   9   6     2919.01     2894.06     49.27 o 
   5   9   6     1001.08      962.54     32.77 o 
   6   9   6      382.88      410.79     24.65 o 
   7   9   6      475.74      365.83     25.18 o 
   8   9   6       68.57       84.83     18.29 o 
   9   9   6     2857.80     3028.16     79.89 o 
   0  10   6     3064.22     3019.32     64.77 o 
   1  10   6      590.64      594.11     23.78 o 
   2  10   6     2925.71     3051.61     45.96 o 
   3  10   6       27.44       45.77     16.79 o 
   4  10   6      414.17      423.37     23.85 o 
   5  10   6     2467.51     2477.95     48.57 o 
   6  10   6       26.88       53.70     18.79 o 
   7  10   6      449.65      475.81     28.97 o 
   8  10   6      284.40      293.66     25.45 o 
   9  10   6     1093.74     1191.78     40.58 o 
   1  11   6      892.47      864.69     27.38 o 
   2  11   6     2780.16     2715.19     43.74 o 
   3  11   6      291.57      284.21     18.24 o 
   4  11   6      155.86      148.82     17.95 o 
   5  11   6      262.22      297.59     22.62 o 
   6  11   6     2254.06     2217.18     49.08 o 
   7  11   6      391.35      384.51     27.53 o 
   8  11   6     1359.37     1300.54     45.60 o 
   0  12   6     1769.73     1813.30     51.96 o 
   1  12   6      626.12      599.06     23.13 o 
   2  12   6      766.33      805.21     26.59 o 
   3  12   6      435.29      479.14     22.26 o 
   4  12   6     2241.06     2263.71     44.48 o 
   5  12   6      109.37      144.42     21.80 o 
   6  12   6     5517.46     5528.36     74.82 o 
   7  12   6      113.46      135.07     24.10 o 
   1  13   6      277.52      284.14     20.59 o 
   2  13   6     1848.93     1819.14     38.53 o 
   3  13   6     1004.14      883.79     27.26 o 
   4  13   6      309.57      306.12     20.39 o 
   5  13   6      541.71      534.41     38.32 o 
   0   0   7     4253.89     4736.49    138.67 o 
   1   1   7       61.75       99.92     22.13 o 
   0   2   7      381.70      326.55     28.75 o 
   1   2   7     1769.77     1748.02     34.62 o 
   2   2   7     1823.06     1805.33     51.77 o 
   1   3   7     3579.85     3662.25     46.41 o 
   2   3   7     1466.94     1492.77     33.71 o 
   3   3   7      155.25      170.42     24.56 o 
   0   4   7      735.09      814.56     34.77 o 
   1   4   7      530.11      538.90     21.35 o 
   2   4   7      623.21      678.14     24.03 o 
   3   4   7       21.48       21.46     14.73 o 
   4   4   7      355.73      354.28     29.29 o 
   1   5   7       83.26      120.08     16.70 o 
   2   5   7      385.81      359.03     20.18 o 
   3   5   7      530.78      606.71     24.05 o 
   4   5   7     2505.16     2541.79     42.74 o 
   5   5   7     3556.03     3791.39     72.30 o 
   0   6   7     3894.21     3986.80     74.59 o 
   1   6   7       28.14       22.25     15.62 o 
   2   6   7     2234.31     2343.17     41.21 o 
   3   6   7     1473.08     1537.96     36.13 o 
   4   6   7      210.42      203.77     19.13 o 
   5   6   7      602.60      634.54     27.27 o 
   1   7   7     3627.67     3728.07     49.06 o 
   2   7   7      641.05      650.84     24.71 o 
   3   7   7      285.33      335.30     21.90 o 
   0   8   7      281.70      254.69     67.37 o 
                                                 
